# Supplementary material for: Supramolecular coupling of cylindrical micelles following seeded-growth
Source: Nat Commun. 2026 Feb 26;17:3247. doi: 10.1038/s41467-026-69785-3 (PMC13062008; doi:10.1038/s41467-026-69785-3)
Supplement: Supplementary file 5 — Source Data [file 41467_2026_69785_MOESM5_ESM.xlsx]

## Sheet: Fig. 1c
X/nm	Height/nm
0	-0.70772
15.625	-1.08044
31.25	-1.17124
46.875	-1.41847
62.5	-0.94861
78.125	-0.78612
93.75	-0.99243
109.375	-1.09334
125	-1.12132
140.625	-1.3371
156.25	-1.70501
171.875	-1.65915
187.5	-1.40353
203.125	-0.78422
218.75	7.33067
234.375	23.6439
250	30.324
265.625	31.8295
281.25	29.1337
296.875	21.504
312.5	7.47484
328.125	0.01229
343.75	-1.3768
359.375	-1.49761
375	-1.51481
390.625	-1.45263
406.25	7.98761
421.875	26.2375
437.5	30.0594
453.125	29.9364
468.75	27.8542
484.375	18.173
500	2.52909
515.625	-1.02086
531.25	-1.49538
546.875	-1.30656
562.5	-1.18673
578.125	0.15287
593.75	-0.15732
609.375	-1.07306
625	-1.37973
640.625	-1.34073
656.25	-1.29039
671.875	-1.26775
687.5	-1.14634

## Sheet: Fig. 1f
black line		red line
X/nm	Height/nm	X/nm	Height/nm
0	-0.48298	0	-0.64272
14.5401	-0.44032	14.5395	-0.6741
29.0802	-0.27012	29.0789	-0.60096
43.6203	-0.38575	43.6184	-0.43416
58.1605	-0.63396	58.1579	-0.36524
72.7006	-0.72947	72.6973	-0.06029
87.2407	-0.68222	87.2368	0.35692
101.781	-0.50143	101.776	0.18636
116.321	-0.56641	116.316	0.02451
130.861	-0.2068	130.855	0.12694
145.401	-0.35755	145.395	0.34224
159.941	-0.11754	159.934	0.27899
174.481	-0.4222	174.474	0.26427
189.022	-0.63314	189.013	0.52121
203.562	-0.3439	203.553	-0.05763
218.102	0.29389	218.092	-0.28979
232.642	0.82097	232.631	-0.3208
247.182	2.01011	247.171	2.98487
261.722	3.64073	261.71	8.8032
276.262	9.77526	276.25	13.7745
290.802	22.7321	290.789	14.1572
305.342	29.8803	305.329	12.1143
319.882	30.4086	319.868	6.53062
334.423	27.4471	334.408	2.19661
348.963	20.0576	348.947	-0.41171
363.503	8.4159	363.487	-0.66089
378.043	1.10912	378.026	-0.66226
392.583	-0.33431	392.565	-0.6118
407.123	-0.43449	407.105	-0.48849
421.663	-0.14585	421.644	-0.22448
436.203	-0.22928	436.184	-0.17086
450.744	-0.18252	450.723	-0.5349
465.284	-0.25702	465.263	-0.42496
479.824	-0.03604	479.802	-0.40601
494.364	0.11561	494.342	-0.51019
508.904	0.10756	508.881	-0.486
523.444	-0.30797	523.421	-0.55355
537.984	-0.17156	537.96	-0.49892
552.524	-0.24997	552.5	-0.5303
567.064	-0.40929	567.039	-0.35084
581.605	-0.14295	581.579	-0.23756
596.145	-0.37448	596.118	0.20479
610.685	-0.47399	610.658	-0.13235
625.225	-0.19887
639.765	0.12788

## Sheet: Fig. 1i
munimer/mseed	Experimental LGROWN			Mean	Standard deviation	Red line		LSEGMENTED			Mean	Standard deviation	Blue line	5 pts SG smooth of blue line
1	0.47304	0.40304	0.52304	0.46637	0.06028	0.488		1.51	1.4	1.58	1.49667	0.09074	1.51	1.53768
2	0.95	1.18	1.09	1.07333	0.1159	0.976		2.6501	2.5	2.75	2.63337	0.12584	2.6501	2.56591
3	1.3547	1.5047	1.2047	1.3547	0.15	1.464		3.09274	3.35	2.94	3.12758	0.20721	3.29274	3.37923
4	1.90877	1.80877	2.05877	1.92544	0.12583	1.952		3.90877	4.11	3.8	3.93959	0.15728	4.00877	3.94418
5	2.33219	2.51219	2.23219	2.35886	0.14189	2.44		4.36	4.6	4.16	4.37333	0.2203	4.36	4.37851
6	2.66185	2.95185	2.46185	2.69185	0.24637	2.928		4.66185	4.86	4.48	4.66728	0.19006	4.66185	4.66336

## Sheet: Fig. 2a
0h		6h		24h		48h		72h
0.15041	0	0.15097	0	0.15097	0	0.14989	0	0.14989	0
0.15756	0	0.15814	0	0.15814	0	0.15701	0	0.15701	0
0.16505	0	0.16565	0	0.16565	0	0.16447	0	0.16447	0
0.17289	0	0.17353	0	0.17353	0	0.17229	0	0.17229	0
0.1811	0	0.18177	0	0.18177	0	0.18047	0	0.18047	0
0.18971	0	0.19041	0	0.19041	0	0.18905	0	0.18905	0
0.19872	0	0.19946	0	0.19946	0	0.19803	0	0.19803	0
0.20817	0	0.20893	0	0.20893	0	0.20744	0	0.20744	0
0.21806	0	0.21886	0	0.21886	0	0.2173	0	0.2173	0
0.22842	0	0.22926	0	0.22926	0	0.22762	0	0.22762	0
0.23927	0	0.24016	0	0.24016	0	0.23844	0	0.23844	0
0.25064	0	0.25157	0	0.25157	0	0.24977	0	0.24977	0
0.26255	0	0.26352	0	0.26352	0	0.26164	0	0.26164	0
0.27503	0	0.27604	0	0.27604	0	0.27407	0	0.27407	0
0.2881	0	0.28916	0	0.28916	0	0.28709	0	0.28709	0
0.30179	0	0.3029	0	0.3029	0	0.30073	0	0.30073	0
0.31613	0	0.31729	0	0.31729	0	0.31502	0	0.31502	0
0.33115	0	0.33237	0	0.33237	0	0.32999	0	0.32999	0
0.34688	0	0.34816	0	0.34816	0	0.34567	0	0.34567	0
0.36337	0	0.36471	0	0.36471	0	0.3621	0	0.3621	0
0.38063	0	0.38204	0	0.38204	0	0.37931	0	0.37931	0
0.39872	0	0.40019	0	0.40019	0	0.39733	0	0.39733	0
0.41767	0	0.41921	0	0.41921	0	0.41621	0	0.41621	0
0.43751	0	0.43913	0	0.43913	0	0.43599	0	0.43599	0
0.4583	0	0.45999	0	0.45999	0	0.4567	0	0.4567	0
0.48008	0	0.48185	0	0.48185	0	0.47841	0	0.47841	0
0.50289	0	0.50475	0	0.50475	0	0.50114	0	0.50114	0
0.52679	0	0.52873	0	0.52873	0	0.52495	0	0.52495	0
0.55182	0	0.55386	0	0.55385	0	0.5499	0	0.5499	0
0.57804	0	0.58017	0	0.58017	0	0.57602	0	0.57602	0
0.60551	0	0.60774	0	0.60774	0	0.6034	0	0.6034	0
0.63428	0	0.63662	0	0.63662	0	0.63207	0	0.63207	0
0.66442	0	0.66687	0	0.66687	0	0.6621	0	0.6621	0
0.69599	0	0.69856	0	0.69856	0	0.69356	0	0.69356	0
0.72906	0	0.73175	0	0.73175	0	0.72652	0	0.72652	0
0.7637	0	0.76652	0	0.76652	0	0.76104	0	0.76104	0
0.79999	0	0.80295	0	0.80295	0	0.79721	0	0.79721	0
0.83801	0	0.8411	0	0.8411	0	0.83509	0	0.83509	0
0.87783	0	0.88107	0	0.88107	0	0.87477	0	0.87477	0
0.91954	0	0.92293	0	0.92293	0	0.91633	0	0.91633	0
0.96323	0	0.96679	0	0.96679	0	0.95988	0	0.95988	0
1.009	0	1.01273	0	1.01273	0	1.00549	0	1.00549	0
1.05695	0	1.06085	0	1.06085	0	1.05326	0	1.05326	0
1.10717	0	1.11126	0	1.11126	0	1.10331	0	1.10331	0
1.15978	0	1.16406	0	1.16406	0	1.15574	0	1.15574	0
1.21489	0	1.21938	0	1.21938	0	1.21066	0	1.21066	0
1.27262	0	1.27732	0	1.27732	0	1.26819	0	1.26819	0
1.33309	0	1.33801	0	1.33801	0	1.32845	0	1.32845	0
1.39644	0	1.40159	0	1.40159	0	1.39157	0	1.39157	0
1.46279	0	1.46819	0	1.46819	0	1.4577	0	1.4577	0
1.5323	0	1.53796	0	1.53796	0	1.52696	0	1.52696	0
1.60511	0	1.61104	0	1.61104	0	1.59952	0	1.59952	0
1.68138	0	1.68759	0	1.68759	0	1.67552	0	1.67552	0
1.76128	0	1.76778	0	1.76778	0	1.75514	0	1.75514	0
1.84497	0	1.85178	0	1.85178	0	1.83854	0	1.83854	0
1.93264	0	1.93977	0	1.93977	0	1.9259	0	1.9259	0
2.02447	0	2.03194	0	2.03194	0	2.01742	0	2.01742	0
2.12067	0	2.1285	0	2.1285	0	2.11328	0	2.11328	0
2.22144	0	2.22964	0	2.22964	0	2.2137	0	2.2137	0
2.327	0	2.33559	0	2.33559	0	2.31889	0	2.31889	0
2.43757	0	2.44657	0	2.44657	0	2.42907	0	2.42907	0
2.5534	0	2.56282	0	2.56282	0	2.5445	0	2.5445	0
2.67473	0	2.6846	0	2.6846	0	2.66541	0	2.66541	0
2.80183	0	2.81217	0	2.81217	0	2.79206	0	2.79206	0
2.93496	0	2.94579	0	2.94579	0	2.92473	0	2.92473	0
3.07442	0	3.08577	0	3.08577	0	3.06371	0	3.06371	0
3.22051	0	3.2324	0	3.2324	0	3.20929	0	3.20929	0
3.37354	0	3.38599	0	3.38599	0	3.36178	0	3.36178	0
3.53385	0	3.54689	0	3.54689	0	3.52153	0	3.52153	0
3.70177	0	3.71543	0	3.71543	0	3.68886	0	3.68886	0
3.87766	0	3.89197	0	3.89197	0	3.86415	0	3.86415	0
4.06192	0	4.07691	0	4.07691	0	4.04776	0	4.04776	0
4.25493	0	4.27064	0	4.27064	0	4.2401	0	4.2401	0
4.45712	0	4.47357	0	4.47357	0	4.44158	0	4.44158	0
4.66891	0	4.68614	0	4.68614	0	4.65263	0	4.65263	0
4.89076	0	4.90881	0	4.90881	0	4.87372	0	4.87372	0
5.12316	0	5.14207	0	5.14207	0	5.1053	0	5.1053	0
5.3666	0	5.38641	0	5.38641	0	5.34789	0	5.34789	0
5.62161	0	5.64235	0	5.64235	0	5.60201	0	5.60201	0
5.88873	0	5.91046	0	5.91046	0	5.86821	0	5.86821	0
6.16855	0	6.19132	0	6.19132	0	6.14705	0	6.14705	0
6.46166	0	6.48551	0	6.48551	0	6.43914	0	6.43914	0
6.76871	0	6.79369	0	6.79369	0	6.74511	0	6.74511	0
7.09034	0	7.11651	0	7.11651	0	7.06562	0	7.06562	0
7.42725	0	7.45466	0	7.45466	0	7.40136	0	7.40136	0
7.78018	0	7.80889	0	7.80889	0	7.75306	0	7.75306	0
8.14987	0	8.17995	0	8.17995	0	8.12147	0	8.12147	0
8.53713	0	8.56864	0	8.56864	0	8.50738	0	8.50738	0
8.9428	0	8.9758	0	8.9758	0	8.91163	0	8.91163	0
9.36774	0	9.40231	0	9.40231	0	9.33508	0	9.33508	0
9.81287	0	9.84908	0	9.84908	0	9.77866	0	9.77866	0
10.2792	0	10.3171	0	10.3171	0	10.2433	0	10.2433	0
10.7676	0	10.8073	0	10.8073	0	10.7301	0	10.7301	0
11.2792	0	11.3209	0	11.3209	0	11.2399	0	11.2399	0
11.8152	0	11.8588	0	11.8588	0	11.774	0	11.774	0
12.3766	0	12.4223	0	12.4223	0	12.3335	0	12.3335	0
12.9647	0	13.0126	0	13.0126	0	12.9195	0	12.9195	0
13.5808	0	13.6309	0	13.6309	0	13.5335	0	13.5335	0
14.2261	0	14.2786	0	14.2786	0	14.1765	0	14.1765	0
14.9021	0	14.9571	0	14.9571	0	14.8502	0	14.8502	0
15.6102	0	15.6678	0	15.6678	0	15.5558	0	15.5558	0
16.352	0	16.4123	0	16.4123	0	16.295	0	16.295	0
17.129	0	17.1922	0	17.1922	0	17.0693	0	17.0693	0
17.9429	0	18.0091	0	18.0091	0	17.8804	0	17.8804	0
18.7955	0	18.8649	0	18.8649	0	18.73	0	18.73	0
19.6886	0	19.7613	0.00941	19.7613	0	19.62	0	19.62	0
20.6242	0	20.7003	0.08893	20.7003	0	20.5523	0	20.5523	0
21.6042	0.00603	21.6839	0.13037	21.6839	0	21.5289	0	21.5289	0
22.6308	0.14416	22.7143	0.17269	22.7143	0	22.5519	0	22.5519	0
23.7061	0.27575	23.7936	0.21569	23.7936	0.0415	23.6235	0	23.6235	0
24.8326	0.3993	24.9242	0.30297	24.9242	0.10873	24.746	0	24.746	0
26.0126	0.51349	26.1086	0.39058	26.1086	0.13037	25.9219	0	25.9219	0
27.2486	0.61718	27.3492	0.47688	27.3492	0.17269	27.1536	0	27.1536	0
28.5434	0.70944	28.6487	0.56025	28.6487	0.21569	28.4439	0.0415	28.4439	0
29.8997	0.78954	30.0101	0.60037	30.0101	0.30297	29.7955	0.10873	29.7955	0
31.3205	0.85695	31.4361	0.67659	31.4361	0.39058	31.2113	0.17601	31.2113	0
32.8087	0.91139	32.9298	0.74643	32.9298	0.47688	32.6944	0.24291	32.6944	0.0415
34.3677	0.95273	34.4946	0.77863	34.4946	0.56025	34.2479	0.30896	34.2479	0.10873
36.0008	0.98107	36.1337	0.83705	36.1337	0.60037	35.8753	0.37376	35.8753	0.17601
37.7115	0.99669	37.8506	0.88693	37.8506	0.67659	37.58	0.43688	37.58	0.24291
39.5034	1	39.6492	0.92785	39.6492	0.74643	39.3657	0.49794	39.3657	0.30896
41.3805	0.99159	41.5332	0.94486	41.5332	0.77863	41.2363	0.55657	41.2363	0.37376
43.3468	0.97216	43.5068	0.95956	43.5068	0.83705	43.1957	0.61245	43.1957	0.43688
45.4066	0.94252	45.5741	0.97195	45.5741	0.88693	45.2483	0.66527	45.2483	0.49794
47.5642	0.90354	47.7397	0.99879	47.7397	0.92785	47.3984	0.71476	47.3984	0.55657
49.8243	0.85619	50.0082	1	50.0082	0.94486	49.6506	0.76069	49.6506	0.61245
52.1918	0.80145	52.3844	0.9991	52.3844	0.95956	52.0099	0.80286	52.0099	0.66527
54.6718	0.74034	54.8736	0.99616	54.8736	0.97195	54.4813	0.84112	54.4813	0.71476
57.2697	0.67386	57.4811	0.97569	57.4811	0.99879	57.0701	0.87533	57.0701	0.76069
59.991	0.60304	60.2124	0.93931	60.2124	1	59.7819	0.90542	59.7819	0.80286
62.8416	0.52884	63.0736	0.90728	63.0736	0.9991	62.6226	0.93132	62.6226	0.84112
65.8277	0.45221	66.0707	0.86983	66.0707	0.99616	65.5983	0.95303	65.5983	0.87533
68.9557	0.37403	69.2102	0.82766	69.2102	0.97569	68.7153	0.97055	68.7153	0.90542
72.2323	0.29516	72.4989	0.78147	72.4989	0.93931	71.9805	0.98392	71.9805	0.93132
75.6646	0.21634	75.9439	0.73197	75.9439	0.90728	75.4009	0.99322	75.4009	0.95303
79.26	0.1383	79.5525	0.67982	79.5525	0.86983	78.9837	0.99854	78.9837	0.97055
83.0262	0.06166	83.3326	0.62566	83.3326	0.82766	82.7368	1	82.7368	0.98392
86.9714	0	87.2924	0.57009	87.2924	0.78147	86.6683	0.99773	86.6683	0.99322
91.1041	0	91.4403	0.51365	91.4403	0.73197	90.7865	0.99189	90.7865	0.99854
95.4331	0	95.7853	0.45686	95.7853	0.67982	95.1005	0.98264	95.1005	1
99.9679	0	100.337	0.40016	100.337	0.62566	99.6194	0.97016	99.6194	0.99773
104.718	0	105.105	0.344	105.105	0.57009	104.353	0.95465	104.353	0.99189
109.694	0	110.099	0.28876	110.099	0.51365	109.312	0.9363	109.312	0.98264
114.906	0	115.331	0.20844	115.331	0.45686	114.506	0.9153	114.506	0.97016
120.367	0	120.811	0.15707	120.811	0.40016	119.947	0.89187	119.947	0.95465
126.086	0	126.551	0.13215	126.551	0.344	125.647	0.8662	125.647	0.9363
132.077	0	132.565	0.1078	132.565	0.28876	131.617	0.83849	131.617	0.9153
138.353	0	138.864	0.06093	138.864	0.20844	137.871	0.80896	137.871	0.89187
144.927	0	145.462	0.03848	145.462	0.15707	144.422	0.77779	144.422	0.8662
151.814	0	152.374	0	152.374	0.13215	151.285	0.74517	151.285	0.83849
159.028	0	159.615	0	159.615	0.1078	158.474	0.71129	158.474	0.80896
166.585	0	167.199	0	167.199	0.06093	166.004	0.67633	166.004	0.77779
174.5	0	175.144	0	175.144	0.03848	173.892	0.64046	173.892	0.74517
182.792	0	183.467	0	183.467	0	182.155	0.60384	182.155	0.71129
191.478	0	192.185	0	192.185	0	190.81	0.56662	190.81	0.67633
200.576	0	201.317	0	201.317	0	199.877	0.52895	199.877	0.64046
210.107	0	210.883	0	210.883	0	209.375	0.49097	209.375	0.60384
220.091	0	220.903	0	220.903	0	219.324	0.4528	219.324	0.56662
230.549	0	231.4	0	231.4	0	229.746	0.41456	229.746	0.52895
241.504	0	242.396	0	242.396	0	240.663	0.37636	240.663	0.49097
252.98	0	253.914	0	253.914	0	252.098	0.3383	252.098	0.4528
265.001	0	265.979	0	265.979	0	264.077	0.30047	264.077	0.41456
277.593	0	278.618	0	278.618	0	276.626	0.26296	276.626	0.37636
290.784	0	291.857	0	291.857	0	289.77	0.22583	289.77	0.3383
304.601	0	305.725	0	305.725	0	303.539	0.18917	303.539	0.30047
319.075	0	320.253	0	320.253	0	317.963	0.15303	317.963	0.26296
334.237	0	335.47	0	335.47	0	333.072	0.11746	333.072	0.22583
350.119	0	351.411	0	351.411	0	348.898	0.0825	348.898	0.18917
366.755	0	368.109	0	368.109	0	365.477	0.04821	365.477	0.15303
384.183	0	385.601	0	385.601	0	382.844	0.01462	382.844	0.11746
402.438	0	403.923	0	403.923	0	401.035	0	401.035	0.0825
421.561	0	423.117	0	423.117	0	420.092	0	420.092	0.04821
441.593	0	443.222	0	443.222	0	440.053	0	440.053	0.01462
462.576	0	464.283	0	464.283	0	460.964	0	460.964	0
484.556	0	486.345	0	486.345	0	482.867	0	482.867	0
507.581	0	509.455	0	509.455	0	505.812	0	505.812	0
531.7	0	533.663	0	533.663	0	529.847	0	529.847	0
556.965	0	559.021	0	559.021	0	555.024	0	555.024	0
583.431	0	585.584	0	585.584	0	581.397	0	581.397	0
611.154	0	613.41	0	613.41	0	609.024	0	609.024	0
640.195	0	642.557	0	642.557	0	637.963	0	637.963	0
670.615	0	673.09	0	673.09	0	668.278	0	668.278	0
702.481	0	705.074	0	705.074	0	700.033	0	700.033	0
735.861	0	738.577	0	738.577	0	733.296	0	733.296	0
770.828	0	773.672	0	773.672	0	768.141	0	768.141	0
807.455	0	810.435	0	810.435	0	804.641	0	804.641	0
845.824	0	848.945	0	848.945	0	842.875	0	842.875	0
886.015	0	889.285	0	889.285	0	882.927	0	882.927	0
928.116	0	931.542	0	931.542	0	924.881	0	924.881	0
972.218	0	975.806	0	975.806	0	968.829	0	968.829	0
1018.42	0	1022.17	0	1022.17	0	1014.87	0	1014.87	0
1066.81	0	1070.75	0	1070.75	0	1063.09	0	1063.09	0
1117.5	0	1121.62	0	1121.62	0	1113.6	0	1113.6	0
1170.6	0	1174.92	0	1174.92	0	1166.52	0	1166.52	0
1226.22	0	1230.75	0	1230.75	0	1221.95	0	1221.95	0
1284.49	0	1289.23	0	1289.23	0	1280.01	0	1280.01	0
1345.53	0	1350.49	0	1350.49	0	1340.84	0	1340.84	0
1409.46	0	1414.67	0	1414.67	0	1404.55	0	1404.55	0
1476.44	0	1481.89	0	1481.89	0	1471.29	0	1471.29	0
1546.59	0	1552.3	0	1552.3	0	1541.2	0	1541.2	0
1620.09	0	1626.06	0	1626.06	0	1614.44	0	1614.44	0
1697.07	0	1703.33	0	1703.33	0	1691.15	0	1691.15	0
1777.71	0	1784.27	0	1784.27	0	1771.51	0	1771.51	0
1862.18	0	1869.05	0	1869.05	0	1855.69	0	1855.69	0
1950.67	0	1957.87	0	1957.87	0	1943.87	0	1943.87	0
2043.36	0	2050.9	0	2050.9	0	2036.24	0	2036.24	0
2140.45	0	2148.35	0	2148.35	0	2132.99	0	2132.99	0
2242.16	0	2250.44	0	2250.44	0	2234.35	0	2234.35	0
2348.7	0	2357.37	0	2357.37	0	2340.52	0	2340.52	0
2460.31	0	2469.39	0	2469.39	0	2451.73	0	2451.73	0
2577.22	0	2586.73	0	2586.73	0	2568.23	0	2568.23	0
2699.68	0	2709.64	0	2709.64	0	2690.27	0	2690.27	0
2827.96	0	2838.4	0	2838.4	0	2818.1	0	2818.1	0
2962.34	0	2973.27	0	2973.27	0	2952.01	0	2952.01	0
3103.1	0	3114.55	0	3114.55	0	3092.29	0	3092.29	0
3250.55	0	3262.55	0	3262.55	0	3239.22	0	3239.22	0
3405.01	0	3417.58	0	3417.58	0	3393.14	0	3393.14	0
3566.81	0	3579.97	0	3579.97	0	3554.38	0	3554.38	0
3736.29	0	3750.08	0	3750.08	0	3723.27	0	3723.27	0
3913.83	0	3928.28	0	3928.28	0	3900.19	0	3900.19	0
4099.81	0	4114.94	0	4114.94	0	4085.52	0	4085.52	0
4294.62	0	4310.47	0	4310.47	0	4279.65	0	4279.65	0
4498.69	0	4515.29	0	4515.29	0	4483.01	0	4483.01	0
4712.46	0	4729.85	0	4729.85	0	4696.03	0	4696.03	0
4936.38	0	4954.6	0	4954.6	0	4919.18	0	4919.18	0
5170.95	0	5190.03	0	5190.03	0	5152.92	0	5152.92	0
5416.66	0	5436.65	0	5436.65	0	5397.78	0	5397.78	0
5674.04	0	5694.98	0	5694.98	0	5654.27	0	5654.27	0
5943.66	0	5965.6	0	5965.6	0	5922.94	0	5922.94	0
6226.09	0	6249.07	0	6249.07	0	6204.39	0	6204.39	0
6521.94	0	6546.01	0	6546.01	0	6499.2	0	6499.2	0
6831.84	0	6857.06	0	6857.06	0	6808.03	0	6808.03	0
7156.48	0	7182.89	0	7182.89	0	7131.53	0	7131.53	0
7496.53	0	7524.2	0	7524.2	0	7470.4	0	7470.4	0
7852.75	0	7881.73	0	7881.73	0	7825.38	0	7825.38	0
8225.89	0	8256.25	0	8256.25	0	8197.22	0	8197.22	0
8616.77	0	8648.57	0	8648.57	0	8586.73	0	8586.73	0
9026.21	0	9059.53	0	9059.53	0	8994.75	0	8994.75	0
9455.12	0	9490.01	0	9490.01	0	9422.16	0	9422.16	0
9904.4	0	9940.95	0	9940.95	0	9869.88	0	9869.88	0
10375	0	10413.3	0	10413.3	0	10338.9	0	10338.9	0
10868	0	10908.1	0	10908.1	0	10830.1	0	10830.1	0
11384.5	0	11426.5	0	11426.5	0	11344.8	0	11344.8	0
11925.4	0	11969.4	0	11969.4	0	11883.8	0	11883.8	0
12492.1	0	12538.2	0	12538.2	0	12448.5	0	12448.5	0
13085.7	0	13134	0	13134	0	13040.1	0	13040.1	0
13707.5	0	13758.1	0	13758.1	0	13659.7	0	13659.7	0
14358.8	0	14411.8	0	14411.8	0	14308.8	0	14308.8	0
15041.1	0	15096.6	0	15096.6	0	14988.7	0	14988.7	0

## Sheet: Fig. 2b
0h		6h		24h		48h		72h
0.1506	0	0.14995	0	0.14994	0	0.14994	0	0.14994	0
0.15775	0	0.15708	0	0.15707	0	0.15707	0	0.15707	0
0.16525	0	0.16454	0	0.16453	0	0.16453	0	0.16453	0
0.1731	0	0.17236	0	0.17235	0	0.17235	0	0.17235	0
0.18132	0	0.18055	0	0.18054	0	0.18054	0	0.18054	0
0.18994	0	0.18913	0	0.18912	0	0.18912	0	0.18912	0
0.19897	0	0.19812	0	0.19811	0	0.19811	0	0.19811	0
0.20842	0	0.20753	0	0.20752	0	0.20752	0	0.20752	0
0.21832	0	0.21739	0	0.21738	0	0.21738	0	0.21738	0
0.2287	0	0.22772	0	0.22771	0	0.22771	0	0.22771	0
0.23957	0	0.23854	0	0.23853	0	0.23853	0	0.23853	0
0.25095	0	0.24988	0	0.24986	0	0.24986	0	0.24986	0
0.26287	0	0.26175	0	0.26174	0	0.26174	0	0.26174	0
0.27537	0	0.27419	0	0.27417	0	0.27417	0	0.27417	0
0.28845	0	0.28722	0	0.2872	0	0.2872	0	0.2872	0
0.30216	0	0.30087	0	0.30085	0	0.30085	0	0.30085	0
0.31651	0	0.31516	0	0.31515	0	0.31515	0	0.31515	0
0.33155	0	0.33014	0	0.33012	0	0.33012	0	0.33012	0
0.34731	0	0.34583	0	0.34581	0	0.34581	0	0.34581	0
0.36381	0	0.36226	0	0.36224	0	0.36224	0	0.36224	0
0.3811	0	0.37947	0	0.37945	0	0.37945	0	0.37945	0
0.39921	0	0.3975	0	0.39748	0	0.39748	0	0.39748	0
0.41818	0	0.41639	0	0.41637	0	0.41637	0	0.41637	0
0.43805	0	0.43618	0	0.43615	0	0.43615	0	0.43615	0
0.45886	0	0.4569	0	0.45688	0	0.45688	0	0.45688	0
0.48067	0	0.47862	0	0.47859	0	0.47859	0	0.47859	0
0.50351	0	0.50136	0	0.50133	0	0.50133	0	0.50133	0
0.52743	0	0.52518	0	0.52515	0	0.52515	0	0.52515	0
0.55249	0	0.55014	0	0.55011	0	0.55011	0	0.55011	0
0.57875	0	0.57628	0	0.57625	0	0.57625	0	0.57625	0
0.60625	0	0.60366	0	0.60363	0	0.60363	0	0.60363	0
0.63506	0	0.63235	0	0.63231	0	0.63231	0	0.63231	0
0.66523	0	0.66239	0	0.66236	0	0.66236	0	0.66236	0
0.69684	0	0.69387	0	0.69383	0	0.69383	0	0.69383	0
0.72995	0	0.72684	0	0.7268	0	0.7268	0	0.7268	0
0.76464	0	0.76138	0	0.76133	0	0.76133	0	0.76133	0
0.80097	0	0.79756	0	0.79751	0	0.79751	0	0.79751	0
0.83903	0	0.83545	0	0.83541	0	0.83541	0	0.83541	0
0.8789	0	0.87515	0	0.8751	0	0.8751	0	0.8751	0
0.92067	0	0.91674	0	0.91668	0	0.91668	0	0.91668	0
0.96441	0	0.9603	0	0.96024	0	0.96024	0	0.96024	0
1.01024	0	1.00593	0	1.00587	0	1.00587	0	1.00587	0
1.05824	0	1.05373	0	1.05367	0	1.05367	0	1.05367	0
1.10853	0	1.1038	0	1.10374	0	1.10374	0	1.10374	0
1.1612	0	1.15625	0	1.15618	0	1.15618	0	1.15618	0
1.21638	0	1.21119	0	1.21112	0	1.21112	0	1.21112	0
1.27418	0	1.26874	0	1.26867	0	1.26867	0	1.26867	0
1.33473	0	1.32903	0	1.32895	0	1.32895	0	1.32895	0
1.39815	0	1.39218	0	1.3921	0	1.3921	0	1.3921	0
1.46458	0	1.45833	0	1.45825	0	1.45825	0	1.45825	0
1.53418	0	1.52763	0	1.52755	0	1.52755	0	1.52755	0
1.60708	0	1.60022	0	1.60013	0	1.60013	0	1.60013	0
1.68344	0	1.67626	0	1.67616	0	1.67616	0	1.67616	0
1.76344	0	1.75591	0	1.75581	0	1.75581	0	1.75581	0
1.84723	0	1.83935	0	1.83924	0	1.83924	0	1.83924	0
1.93501	0	1.92675	0	1.92664	0	1.92664	0	1.92664	0
2.02695	0	2.0183	0	2.01819	0	2.01819	0	2.01819	0
2.12327	0	2.11421	0	2.11409	0	2.11409	0	2.11409	0
2.22416	0	2.21467	0	2.21454	0	2.21454	0	2.21454	0
2.32985	0	2.3199	0	2.31977	0	2.31977	0	2.31977	0
2.44056	0	2.43014	0	2.43	0	2.43	0	2.43	0
2.55652	0	2.54561	0	2.54547	0	2.54547	0	2.54547	0
2.678	0	2.66658	0	2.66643	0	2.66643	0	2.66643	0
2.80526	0	2.79329	0	2.79313	0	2.79313	0	2.79313	0
2.93856	0	2.92602	0	2.92585	0	2.92585	0	2.92585	0
3.07819	0	3.06505	0	3.06488	0	3.06488	0	3.06488	0
3.22446	0	3.2107	0	3.21051	0	3.21051	0	3.21051	0
3.37767	0	3.36326	0	3.36307	0	3.36307	0	3.36307	0
3.53817	0	3.52307	0	3.52287	0	3.52287	0	3.52287	0
3.7063	0	3.69048	0	3.69027	0	3.69027	0	3.69027	0
3.88241	0	3.86584	0	3.86563	0	3.86563	0	3.86563	0
4.06689	0	4.04954	0	4.04931	0	4.04931	0	4.04931	0
4.26014	0	4.24196	0	4.24172	0	4.24172	0	4.24172	0
4.46257	0	4.44353	0	4.44328	0	4.44328	0	4.44328	0
4.67462	0	4.65468	0	4.65441	0	4.65441	0	4.65441	0
4.89675	0	4.87585	0	4.87558	0	4.87558	0	4.87558	0
5.12943	0	5.10754	0	5.10725	0	5.10725	0	5.10725	0
5.37317	0	5.35024	0	5.34994	0	5.34994	0	5.34994	0
5.62849	0	5.60447	0	5.60415	0	5.60415	0	5.60415	0
5.89594	0	5.87078	0	5.87045	0	5.87045	0	5.87045	0
6.1761	0	6.14975	0	6.1494	0	6.1494	0	6.1494	0
6.46958	0	6.44197	0	6.4416	0	6.4416	0	6.4416	0
6.77699	0	6.74807	0	6.74769	0	6.74769	0	6.74769	0
7.09902	0	7.06873	0	7.06833	0	7.06833	0	7.06833	0
7.43635	0	7.40461	0	7.4042	0	7.4042	0	7.4042	0
7.7897	0	7.75646	0	7.75602	0	7.75602	0	7.75602	0
8.15985	0	8.12503	0	8.12457	0	8.12457	0	8.12457	0
8.54759	0	8.51111	0	8.51063	0	8.51063	0	8.51063	0
8.95375	0	8.91554	0	8.91504	0	8.91504	0	8.91504	0
9.37921	0	9.33918	0	9.33865	0	9.33865	0	9.33865	0
9.82488	0	9.78296	0	9.7824	0	9.7824	0	9.7824	0
10.2917	0	10.2478	0	10.2472	0	10.2472	0	10.2472	0
10.7808	0	10.7348	0	10.7342	0	10.7342	0	10.7342	0
11.293	0	11.2449	0	11.2442	0	11.2442	0	11.2442	0
11.8297	0	11.7792	0	11.7785	0	11.7785	0	11.7785	0
12.3918	0.01958	12.3389	0	12.3382	0	12.3382	0	12.3382	0
12.9806	0.16645	12.9252	0	12.9245	0	12.9245	0.04316	12.9245	0.04316
13.5974	0.30302	13.5394	0	13.5386	0.15837	13.5386	0.15837	13.5386	0.15837
14.2435	0.42855	14.1827	0.12314	14.1819	0.26803	14.1819	0.26803	14.1819	0.26803
14.9203	0.54242	14.8567	0.26531	14.8558	0.37144	14.8558	0.37144	14.8558	0.37144
15.6293	0.64413	15.5626	0.39585	15.5618	0.468	15.5618	0.468	15.5618	0.468
16.372	0.73328	16.3021	0.51402	16.3012	0.55719	16.3012	0.55719	16.3012	0.55719
17.15	0.80961	17.0768	0.61931	17.0758	0.63862	17.0758	0.63862	17.0758	0.63862
17.9649	0.873	17.8882	0.71143	17.8872	0.77706	17.8872	0.71198	17.8872	0.71198
18.8185	0.92345	18.7382	0.79026	18.7372	0.83372	18.7372	0.77706	18.7372	0.77706
19.7127	0.96108	19.6286	0.8559	19.6275	0.88194	19.6275	0.83372	19.6275	0.83372
20.6494	0.98612	20.5613	0.90859	20.5602	0.92175	20.5602	0.88194	20.5602	0.88194
21.6306	0.99895	21.5383	0.94876	21.5371	0.95324	21.5371	0.92175	21.5371	0.92175
22.6585	1	22.5618	0.97693	22.5605	0.97658	22.5605	0.95324	22.5605	0.95324
23.7351	0.98984	23.6339	0.99377	23.6325	0.99198	23.6325	0.97658	23.6325	0.97658
24.863	0.9691	24.7569	1	24.7555	0.99969	24.7555	0.99198	24.7555	0.99198
26.0444	0.93849	25.9333	0.99645	25.9318	1	25.9318	0.99969	25.9318	0.99969
27.282	0.89877	27.1656	0.98397	27.164	0.99322	27.164	1	27.164	1
28.5783	0.85076	28.4564	0.96346	28.4548	0.97968	28.4548	0.99322	28.4548	0.99322
29.9363	0.79529	29.8086	0.93583	29.8069	0.95972	29.8069	0.97968	29.8069	0.97968
31.3588	0.73324	31.225	0.90198	31.2232	0.9337	31.2232	0.95972	31.2232	0.95972
32.8489	0.66548	32.7087	0.86281	32.7069	0.90198	32.7069	0.9337	32.7069	0.9337
34.4098	0.59289	34.263	0.81918	34.261	0.86491	34.261	0.90198	34.261	0.90198
36.0449	0.51635	35.8911	0.77194	35.889	0.82285	35.889	0.86491	35.889	0.86491
37.7576	0.4367	37.5965	0.72186	37.5944	0.77615	37.5944	0.82285	37.5944	0.82285
39.5518	0.35477	39.383	0.66969	39.3808	0.72515	39.3808	0.77615	39.3808	0.77615
41.4312	0.27135	41.2544	0.61612	41.2521	0.6702	41.2521	0.72515	41.2521	0.72515
43.3999	0.18718	43.2147	0.56176	43.2123	0.61162	43.2123	0.6702	43.2123	0.6702
45.4622	0.10297	45.2681	0.50719	45.2656	0.54976	45.2656	0.61162	45.2656	0.61162
47.6224	0.01937	47.4192	0.45292	47.4165	0.48494	47.4165	0.54976	47.4165	0.54976
49.8853	0	49.6724	0.39939	49.6696	0.41748	49.6696	0.48494	49.6696	0.48494
52.2557	0	52.0327	0.347	52.0298	0.34771	52.0298	0.41748	52.0298	0.41748
54.7388	0	54.5052	0.29608	54.5021	0.27595	54.5021	0.34771	54.5021	0.34771
57.3398	0	57.0951	0.24691	57.0919	0.20251	57.0919	0.27595	57.0919	0.27595
60.0645	0	59.8082	0.19973	59.8048	0.12774	59.8048	0.20251	59.8048	0.20251
62.9186	0	62.6501	0.15473	62.6466	0.05195	62.6466	0.12774	62.6466	0.12774
65.9083	0	65.6271	0.11204	65.6234	0	65.6234	0.05195	65.6234	0.05195
69.0401	0	68.7455	0.07178	68.7416	0	68.7416	0	68.7416	0
72.3207	0	72.0121	0.034	72.0081	0	72.0081	0	72.0081	0
75.7572	0	75.434	0	75.4297	0	75.4297	0	75.4297	0
79.357	0	79.0184	0	79.0139	0	79.0139	0	79.0139	0
83.1279	0	82.7732	0	82.7685	0	82.7685	0	82.7685	0
87.0779	0	86.7063	0	86.7014	0	86.7014	0	86.7014	0
91.2156	0	90.8264	0	90.8213	0	90.8213	0	90.8213	0
95.55	0	95.1422	0	95.1369	0	95.1369	0	95.1369	0
100.09	0	99.6632	0	99.6575	0	99.6575	0	99.6575	0
104.846	0	104.399	0	104.393	0	104.393	0	104.393	0
109.828	0	109.36	0	109.354	0	109.354	0	109.354	0
115.047	0	114.556	0	114.55	0	114.55	0	114.55	0
120.514	0	120	0	119.993	0	119.993	0	119.993	0
126.24	0	125.702	0	125.695	0	125.695	0	125.695	0
132.239	0	131.675	0	131.667	0	131.667	0	131.667	0
138.523	0	137.932	0	137.924	0	137.924	0	137.924	0
145.105	0	144.486	0	144.478	0	144.478	0	144.478	0
152	0	151.351	0	151.343	0	151.343	0	151.343	0
159.223	0	158.543	0	158.534	0	158.534	0	158.534	0
166.788	0	166.077	0	166.067	0	166.067	0	166.067	0
174.714	0	173.968	0	173.958	0	173.958	0	173.958	0
183.016	0	182.235	0	182.225	0	182.225	0	182.225	0
191.712	0	190.894	0	190.883	0	190.883	0	190.883	0
200.822	0	199.965	0	199.954	0	199.954	0	199.954	0
210.365	0	209.467	0	209.455	0	209.455	0	209.455	0
220.361	0	219.42	0	219.408	0	219.408	0	219.408	0
230.832	0	229.846	0	229.834	0	229.834	0	229.834	0
241.8	0	240.768	0	240.755	0	240.755	0	240.755	0
253.29	0	252.209	0	252.195	0	252.195	0	252.195	0
265.326	0	264.193	0	264.178	0	264.178	0	264.178	0
277.933	0	276.747	0	276.731	0	276.731	0	276.731	0
291.14	0	289.897	0	289.881	0	289.881	0	289.881	0
304.974	0	303.673	0	303.655	0	303.655	0	303.655	0
319.466	0	318.102	0	318.084	0	318.084	0	318.084	0
334.646	0	333.218	0	333.199	0	333.199	0	333.199	0
350.547	0	349.051	0	349.032	0	349.032	0	349.032	0
367.204	0	365.638	0	365.617	0	365.617	0	365.617	0
384.653	0	383.012	0	382.99	0	382.99	0	382.99	0
402.931	0	401.211	0	401.189	0	401.189	0	401.189	0
422.077	0	420.276	0	420.252	0	420.252	0	420.252	0
442.133	0	440.247	0	440.222	0	440.222	0	440.222	0
463.142	0	461.166	0	461.14	0	461.14	0	461.14	0
485.15	0	483.079	0	483.052	0	483.052	0	483.052	0
508.203	0	506.034	0	506.006	0	506.006	0	506.006	0
532.351	0	530.08	0	530.05	0	530.05	0	530.05	0
557.647	0	555.268	0	555.236	0	555.236	0	555.236	0
584.145	0	581.653	0	581.62	0	581.62	0	581.62	0
611.902	0	609.291	0	609.257	0	609.257	0	609.257	0
640.979	0	638.243	0	638.207	0	638.207	0	638.207	0
671.436	0	668.571	0	668.533	0	668.533	0	668.533	0
703.341	0	700.34	0	700.3	0	700.3	0	700.3	0
736.762	0	733.618	0	733.577	0	733.577	0	733.577	0
771.771	0	768.478	0	768.435	0	768.435	0	768.435	0
808.444	0	804.994	0	804.949	0	804.949	0	804.949	0
846.859	0	843.245	0	843.198	0	843.198	0	843.198	0
887.1	0	883.314	0	883.265	0	883.265	0	883.265	0
929.253	0	925.287	0	925.235	0	925.235	0	925.235	0
973.408	0	969.255	0	969.2	0	969.2	0	969.2	0
1019.66	0	1015.31	0	1015.25	0	1015.25	0	1015.25	0
1068.11	0	1063.56	0	1063.5	0	1063.5	0	1063.5	0
1118.87	0	1114.09	0	1114.03	0	1114.03	0	1114.03	0
1172.03	0	1167.03	0	1166.97	0	1166.97	0	1166.97	0
1227.73	0	1222.49	0	1222.42	0	1222.42	0	1222.42	0
1286.06	0	1280.58	0	1280.5	0	1280.5	0	1280.5	0
1347.18	0	1341.43	0	1341.35	0	1341.35	0	1341.35	0
1411.19	0	1405.17	0	1405.09	0	1405.09	0	1405.09	0
1478.25	0	1471.94	0	1471.85	0	1471.85	0	1471.85	0
1548.49	0	1541.88	0	1541.79	0	1541.79	0	1541.79	0
1622.07	0	1615.15	0	1615.06	0	1615.06	0	1615.06	0
1699.15	0	1691.89	0	1691.8	0	1691.8	0	1691.8	0
1779.88	0	1772.29	0	1772.19	0	1772.19	0	1772.19	0
1864.46	0	1856.5	0	1856.4	0	1856.4	0	1856.4	0
1953.06	0	1944.72	0	1944.61	0	1944.61	0	1944.61	0
2045.86	0	2037.13	0	2037.01	0	2037.01	0	2037.01	0
2143.07	0	2133.93	0	2133.81	0	2133.81	0	2133.81	0
2244.91	0	2235.33	0	2235.2	0	2235.2	0	2235.2	0
2351.58	0	2341.54	0	2341.41	0	2341.41	0	2341.41	0
2463.32	0	2452.81	0	2452.67	0	2452.67	0	2452.67	0
2580.37	0	2569.36	0	2569.22	0	2569.22	0	2569.22	0
2702.98	0	2691.45	0	2691.3	0	2691.3	0	2691.3	0
2831.42	0	2819.34	0	2819.18	0	2819.18	0	2819.18	0
2965.97	0	2953.31	0	2953.14	0	2953.14	0	2953.14	0
3106.9	0	3093.64	0	3093.47	0	3093.47	0	3093.47	0
3254.53	0	3240.64	0	3240.46	0	3240.46	0	3240.46	0
3409.18	0	3394.63	0	3394.44	0	3394.44	0	3394.44	0
3571.18	0	3555.94	0	3555.74	0	3555.74	0	3555.74	0
3740.87	0	3724.91	0	3724.7	0	3724.7	0	3724.7	0
3918.63	0	3901.9	0	3901.68	0	3901.68	0	3901.68	0
4104.83	0	4087.31	0	4087.08	0	4087.08	0	4087.08	0
4299.88	0	4281.53	0	4281.29	0	4281.29	0	4281.29	0
4504.2	0	4484.98	0	4484.73	0	4484.73	0	4484.73	0
4718.23	0	4698.09	0	4697.83	0	4697.83	0	4697.83	0
4942.43	0	4921.34	0	4921.06	0	4921.06	0	4921.06	0
5177.28	0	5155.19	0	5154.9	0	5154.9	0	5154.9	0
5423.29	0	5400.15	0	5399.84	0	5399.84	0	5399.84	0
5680.99	0	5656.75	0	5656.43	0	5656.43	0	5656.43	0
5950.94	0	5925.54	0	5925.21	0	5925.21	0	5925.21	0
6233.71	0	6207.11	0	6206.76	0	6206.76	0	6206.76	0
6529.92	0	6502.06	0	6501.69	0	6501.69	0	6501.69	0
6840.21	0	6811.02	0	6810.63	0	6810.63	0	6810.63	0
7165.24	0	7134.66	0	7134.26	0	7134.26	0	7134.26	0
7505.71	0	7473.68	0	7473.26	0	7473.26	0	7473.26	0
7862.36	0	7828.81	0	7828.37	0	7828.37	0	7828.37	0
8235.96	0	8200.82	0	8200.36	0	8200.36	0	8200.36	0
8627.32	0	8590.5	0	8590.02	0	8590.02	0	8590.02	0
9037.27	0	8998.7	0	8998.19	0	8998.19	0	8998.19	0
9466.69	0	9426.3	0	9425.76	0	9425.76	0	9425.76	0
9916.53	0	9874.21	0	9873.65	0	9873.65	0	9873.65	0
10387.7	0	10343.4	0	10342.8	0	10342.8	0	10342.8	0
10881.3	0	10834.9	0	10834.3	0	10834.3	0	10834.3	0
11398.4	0	11349.7	0	11349.1	0	11349.1	0	11349.1	0
11940	0	11889.1	0	11888.4	0	11888.4	0	11888.4	0
12507.4	0	12454	0	12453.3	0	12453.3	0	12453.3	0
13101.7	0	13045.8	0	13045	0	13045	0	13045	0
13724.3	0	13665.7	0	13664.9	0	13664.9	0	13664.9	0
14376.4	0	14315	0	14314.2	0	14314.2	0	14314.2	0
15059.5	0	14995.3	0	14994.4		14994.4	0	14994.4	0

## Sheet: Fig. 2c
0h		6h		24h		48h		72h
0.1506	0	0.14995	0	0.14994	0	0.14994	0	0.14994	0
0.15775	0	0.15708	0	0.15707	0	0.15707	0	0.15707	0
0.16525	0	0.16454	0	0.16453	0	0.16453	0	0.16453	0
0.1731	0	0.17236	0	0.17235	0	0.17235	0	0.17235	0
0.18132	0	0.18055	0	0.18054	0	0.18054	0	0.18054	0
0.18994	0	0.18913	0	0.18912	0	0.18912	0	0.18912	0
0.19897	0	0.19812	0	0.19811	0	0.19811	0	0.19811	0
0.20842	0	0.20753	0	0.20752	0	0.20752	0	0.20752	0
0.21832	0	0.21739	0	0.21738	0	0.21738	0	0.21738	0
0.2287	0	0.22772	0	0.22771	0	0.22771	0	0.22771	0
0.23957	0	0.23854	0	0.23853	0	0.23853	0	0.23853	0
0.25095	0	0.24988	0	0.24986	0	0.24986	0	0.24986	0
0.26287	0	0.26175	0	0.26174	0	0.26174	0	0.26174	0
0.27537	0	0.27419	0	0.27417	0	0.27417	0	0.27417	0
0.28845	0	0.28722	0	0.2872	0	0.2872	0	0.2872	0
0.30216	0	0.30087	0	0.30085	0	0.30085	0	0.30085	0
0.31651	0	0.31516	0	0.31515	0	0.31515	0	0.31515	0
0.33155	0	0.33014	0	0.33012	0	0.33012	0	0.33012	0
0.34731	0	0.34583	0	0.34581	0	0.34581	0	0.34581	0
0.36381	0	0.36226	0	0.36224	0	0.36224	0	0.36224	0
0.3811	0	0.37947	0	0.37945	0	0.37945	0	0.37945	0
0.39921	0	0.3975	0	0.39748	0	0.39748	0	0.39748	0
0.41818	0	0.41639	0	0.41637	0	0.41637	0	0.41637	0
0.43805	0	0.43618	0	0.43615	0	0.43615	0	0.43615	0
0.45886	0	0.4569	0	0.45688	0	0.45688	0	0.45688	0
0.48067	0	0.47862	0	0.47859	0	0.47859	0	0.47859	0
0.50351	0	0.50136	0	0.50133	0	0.50133	0	0.50133	0
0.52743	0	0.52518	0	0.52515	0	0.52515	0	0.52515	0
0.55249	0	0.55014	0	0.55011	0	0.55011	0	0.55011	0
0.57875	0	0.57628	0	0.57625	0	0.57625	0	0.57625	0
0.60625	0	0.60366	0	0.60363	0	0.60363	0	0.60363	0
0.63506	0	0.63235	0	0.63231	0	0.63231	0	0.63231	0
0.66523	0	0.66239	0	0.66236	0	0.66236	0	0.66236	0
0.69684	0	0.69387	0	0.69383	0	0.69383	0	0.69383	0
0.72995	0	0.72684	0	0.7268	0	0.7268	0	0.7268	0
0.76464	0	0.76138	0	0.76133	0	0.76133	0	0.76133	0
0.80097	0	0.79756	0	0.79751	0	0.79751	0	0.79751	0
0.83903	0	0.83545	0	0.83541	0	0.83541	0	0.83541	0
0.8789	0	0.87515	0	0.8751	0	0.8751	0	0.8751	0
0.92067	0	0.91674	0	0.91668	0	0.91668	0	0.91668	0
0.96441	0	0.9603	0	0.96024	0	0.96024	0	0.96024	0
1.01024	0	1.00593	0	1.00587	0	1.00587	0	1.00587	0
1.05824	0	1.05373	0	1.05367	0	1.05367	0	1.05367	0
1.10853	0	1.1038	0	1.10374	0	1.10374	0	1.10374	0
1.1612	0	1.15625	0	1.15618	0	1.15618	0	1.15618	0
1.21638	0	1.21119	0	1.21112	0	1.21112	0	1.21112	0
1.27418	0	1.26874	0	1.26867	0	1.26867	0	1.26867	0
1.33473	0	1.32903	0	1.32895	0	1.32895	0	1.32895	0
1.39815	0	1.39218	0	1.3921	0	1.3921	0	1.3921	0
1.46458	0	1.45833	0	1.45825	0	1.45825	0	1.45825	0
1.53418	0	1.52763	0	1.52755	0	1.52755	0	1.52755	0
1.60708	0	1.60022	0	1.60013	0	1.60013	0	1.60013	0
1.68344	0	1.67626	0	1.67616	0	1.67616	0	1.67616	0
1.76344	0	1.75591	0	1.75581	0	1.75581	0	1.75581	0
1.84723	0	1.83935	0	1.83924	0	1.83924	0	1.83924	0
1.93501	0	1.92675	0	1.92664	0	1.92664	0	1.92664	0
2.02695	0	2.0183	0	2.01819	0	2.01819	0	2.01819	0
2.12327	0	2.11421	0	2.11409	0	2.11409	0	2.11409	0
2.22416	0	2.21467	0	2.21454	0	2.21454	0	2.21454	0
2.32985	0	2.3199	0	2.31977	0	2.31977	0	2.31977	0
2.44056	0	2.43014	0	2.43	0	2.43	0	2.43	0
2.55652	0	2.54561	0	2.54547	0	2.54547	0	2.54547	0
2.678	0	2.66658	0	2.66643	0	2.66643	0	2.66643	0
2.80526	0	2.79329	0	2.79313	0	2.79313	0	2.79313	0
2.93856	0	2.92602	0	2.92585	0	2.92585	0	2.92585	0
3.07819	0	3.06505	0	3.06488	0	3.06488	0	3.06488	0
3.22446	0	3.2107	0	3.21051	0	3.21051	0	3.21051	0
3.37767	0	3.36326	0	3.36307	0	3.36307	0	3.36307	0
3.53817	0	3.52307	0	3.52287	0	3.52287	0	3.52287	0
3.7063	0	3.69048	0	3.69027	0	3.69027	0	3.69027	0
3.88241	0	3.86584	0	3.86563	0	3.86563	0	3.86563	0
4.04438	0	4.91076	0	4.91076	0	4.81399	0	4.81399	0
4.23656	0	5.1441	0	5.1441	0	5.04274	0	5.04274	0
4.43787	0	5.38854	0	5.38854	0	5.28236	0	5.28236	0
4.64874	0	5.64459	0	5.64459	0	5.53336	0	5.53336	0
4.86964	0	5.91281	0	5.91281	0	5.7963	0	5.7963	0
5.10103	0	6.19377	0	6.19377	0	6.07172	0	6.07172	0
5.34342	0	6.48808	0	6.48808	0	6.36024	0	6.36024	0
5.59733	0	6.79638	0	6.79638	0	6.66246	0	6.66246	0
5.8633	0	7.11932	0	7.11932	0	6.97904	0	6.97904	0
6.14191	0.0129	7.45762	0	7.45762	0	7.31067	0	7.31067	0
6.43376	0.04943	7.81198	0	7.81198	0	7.65805	0	7.65805	0
6.73947	0.082	8.18319	0	8.18319	0	8.02194	0	8.02194	0
7.05972	0.11039	8.57204	0	8.57204	0	8.40313	0	8.40313	0
7.39518	0.13449	8.97936		8.97936	0	8.80242	0	8.80242	0
7.74658	0.15426	9.40603		9.40603	0	9.22069	0	9.22069	0
8.11468	0.16978	9.85298	0	9.85298	0	9.65884	0	9.65884	0
8.50026	0.18118	10.3212	0.00199	10.3212	0	10.1178	0	10.1178	0
8.90418	0.18864	10.8116	0.02515	10.8116	0	10.5986	0	10.5986	0
9.32728	0.19241	11.3254	0.03399	11.3254	0	11.1022	0	11.1022	0
9.77049	0.19275	11.8635	0.04089	11.8635	0	11.6297	0	11.6297	0
10.2348	0.18996	12.4272	0.04885	12.4272	0.04089	12.1824	0	12.1824	0
10.7211	0.18435	13.0177	0.06206	13.0177	0.04885	12.7612	0	12.7612	0
11.2305	0.17627	13.6363	0.04972	13.6363	0.06206	13.3676	0	13.3676	0
11.7642	0.16608	14.2843	0.04103	14.2843	0.04972	14.0028	0	14.0028	0
12.3232	0.15415	14.963	0.03339	14.963	0.04103	14.6682	0	14.6682	0
12.9087	0.1409	15.674	0.02598	15.674	0.03339	15.3652	0	15.3652	0
13.5221	0.12675	16.4188	0.01926	16.4188	0.02598	16.0953	0	16.0953	0
14.1647	0.11216	17.199	0.02359	17.199	0.01926	16.8601	0	16.8601	0
14.8377	0.09763	18.0163	0.02857	18.0163	0.02359	17.6613	0	17.6613	0
15.5428	0.08365	18.8723	0.03566	18.8723	0.02857	18.5005	0	18.5005	0
16.2814	0.07075	19.7691	0.04502	19.7691	0.03566	19.3796	0	19.3796	0
17.055	0.05948	20.7085	0.0568	20.7085	0.04502	20.3004	0	20.3004	0
17.8654	0.05038	21.6925	0.07111	21.6925	0.0568	21.2651	0	21.2651	0
18.7143	0.04399	22.7233	0.08801	22.7233	0.07111	22.2755	0	22.2755	0
19.6036	0.04083	23.803	0.10754	23.803	0.08801	23.334	0	23.334	0
20.5351	0.04139	24.9341	0.1297	24.9341	0.10754	24.4428	0	24.4428	0
21.5109	0.05534	26.1189	0.18165	26.1189	0.1297	25.6042	0	25.6042	0
22.533	0.06939	27.36	0.24303	27.36	0.18165	26.8209	0.12429	26.8209	0
23.6037	0.08846	28.6601	0.31239	28.6601	0.24303	28.0954	0.21635	28.0954	0
24.7253	0.11265	30.0219	0.3878	30.0219	0.31239	29.4304	0.30368	29.4304	0
25.9002	0.17619	31.4485	0.46698	31.4485	0.3878	30.8288	0.38598	30.8288	0
27.1309	0.25851	32.9429	0.54746	32.9429	0.46698	32.2937	0.46304	32.2937	0
28.4201	0.35625	34.5082	0.6267	34.5082	0.54746	33.8283	0.53472	33.8283	0
29.7706	0.46445	36.148	0.70232	36.148	0.6267	35.4357	0.60091	35.4357	0
31.1852	0.52059	37.8656	0.77217	37.8656	0.70232	37.1195	0.66159	37.1195	0
32.667	0.63277	39.6649	0.83444	39.6649	0.77217	38.8833	0.71677	38.8833	0
34.2193	0.6871	41.5497	0.88772	41.5497	0.83444	40.731	0.7665	40.731	0
35.8453	0.73916	43.524	0.93105	43.524	0.88772	42.6664	0.81089	42.6664	0.02783
37.5486	0.83333	45.5922	0.96389	45.5922	0.93105	44.6938	0.85005	44.6938	0.12429
39.3328	0.87406	47.7586	0.9861	47.7586	0.96389	46.8175	0.88415	46.8175	0.21635
41.2018	0.96432	50.028	0.99787	50.028	0.9861	49.0422	0.91338	49.0422	0.30368
43.1596	0.98253	52.4052	1	52.4052	0.99787	51.3726	0.93793	51.3726	0.38598
45.2105	0.99444	54.8954	0.99973	54.8954	1	53.8137	0.95802	53.8137	0.46304
47.3587	1	57.5038	0.96609	57.5038	0.99973	56.3707	0.9739	56.3707	0.53472
49.6091	0.99926	60.2363	0.93985	60.2363	0.96609	59.0493	0.98578	59.0493	0.60091
51.9664	0.99235	63.0986	0.90788	63.0986	0.93985	61.8552	0.99393	61.8552	0.66159
54.4357	0.97949	66.0968	0.87121	66.0968	0.90788	64.7944	0.99859	64.7944	0.71677
57.0224	0.96099	69.2376	0.83085	69.2376	0.87121	67.8733	1	67.8733	0.7665
59.7319	0.9372	72.5276	0.80958	72.5276	0.83085	71.0985	0.99841	71.0985	0.81089
62.5703	0.90854	75.9739	0.78772	75.9739	0.80958	74.4769	0.99406	74.4769	0.85005
65.5434	0.87547	79.584	0.74269	79.584	0.78772	78.0158	0.98719	78.0158	0.88415
68.6579	0.83848	83.3657	0.7197	83.3657	0.74269	81.723	0.97802	81.723	0.91338
71.9203	0.79808	87.327	0.69651	87.327	0.7197	85.6062	0.96678	85.6062	0.93793
75.3378	0.75479	91.4765	0.6732	91.4765	0.69651	89.674	0.95368	89.674	0.95802
78.9177	0.70913	95.8233	0.64984	95.8233	0.6732	93.9351	0.93891	93.9351	0.9739
82.6677	0.6616	100.377	0.60327	100.377	0.64984	98.3987	0.92267	98.3987	0.98578
86.5958	0.61271	105.146	0.58017	105.146	0.60327	103.074	0.90515	103.074	0.99393
90.7106	0.56294	110.142	0.55727	110.142	0.58017	107.972	0.8865	107.972	0.99859
95.021	0.51273	115.376	0.51224	115.376	0.55727	113.103	0.86691	113.103	1
99.5361	0.4625	120.859	0.49019	120.859	0.51224	118.477	0.8465	118.477	0.99841
104.266	0.41264	126.601	0.46849	126.601	0.49019	124.107	0.82542	124.107	0.99406
109.22	0.36349	132.617	0.42628	132.617	0.46849	130.004	0.8038	130.004	0.98719
114.41	0.31536	138.919	0.38578	138.919	0.42628	136.182	0.78177	136.182	0.97802
119.847	0.26854	145.52	0.36623	145.52	0.38578	142.653	0.75942	142.653	0.96678
125.541	0.22325	152.435	0.34714	152.435	0.36623	149.431	0.73686	149.431	0.95368
131.507	0.1797	159.678	0.31043	159.678	0.34714	156.532	0.71419	156.532	0.93891
137.756	0.13806	167.266	0.29281	167.266	0.31043	163.97	0.69148	163.97	0.92267
144.302	0.09845	175.214	0.25908	175.214	0.29281	171.761	0.66881	171.761	0.90515
151.158	0.06098	183.539	0.24296	183.539	0.25908	179.923	0.64624	179.923	0.8865
158.341	0.02571	192.261	0.2122	192.261	0.24296	188.472	0.62384	188.472	0.86691
165.865	0	201.396	0.18338	201.396	0.2122	197.428	0.60167	197.428	0.8465
173.747	0	210.966	0.16968	210.966	0.18338	206.809	0.57976	206.809	0.82542
182.003	0	220.991	0.14368	220.991	0.16968	216.636	0.55816	216.636	0.8038
190.651	0	231.492	0.11946	231.492	0.14368	226.93	0.53692	226.93	0.78177
199.71		242.492	0.10799	242.492	0.11946	237.713	0.51605	237.713	0.75942
209.2		254.014	0.09695	254.014	0.10799	249.009	0.49558	249.009	0.73686
219.141		266.084	0.07607	266.084	0.09695	260.841	0.47555	260.841	0.71419
229.554		278.728	0.05674	278.728	0.07607	273.236	0.45596	273.236	0.69148
240.461	0	291.973	0.03885	291.973	0.05674	286.219	0.43684	286.219	0.66881
251.888	0	305.846	0.02234	305.846	0.03885	299.82	0.41819	299.82	0.64624
263.857	0	320.379	0.01457	320.379	0.02234	314.066	0.40003	314.066	0.62384
276.394	0	335.603	0.00711	335.603	0.01457	328.99	0.38236	328.99	0.60167
289.528	0	351.55	0	351.55	0.00711	344.623	0.36518	344.623	0.57976
303.286	0	368.255	0	368.255	0	360.999	0.3485	360.999	0.55816
317.697	0	385.753	0	385.753	0	378.152	0.33231	378.152	0.53692
332.793	0	404.083	0	404.083	0	396.121	0.31663	396.121	0.51605
348.607	0	423.284	0	423.284	0	414.944	0.30143	414.944	0.49558
365.172	0	443.398	0	443.398	0	434.661	0.28672	434.661	0.47555
382.524	0	464.467	0	464.467	0	455.315	0.2725	455.315	0.45596
400.7	0	486.537	0	486.537	0	476.95	0.25875	476.95	0.43684
419.74	0	509.656	0	509.656	0	499.614	0.24546	499.614	0.41819
439.685	0	533.874	0	533.874	0	523.354	0.23264	523.354	0.40003
460.578	0	559.242	0	559.242	0	548.223	0.22027	548.223	0.38236
482.464	0	585.816	0	585.816	0	574.273	0.20834	574.273	0.36518
505.389	0	613.653	0	613.653	0	601.561	0.19684	601.561	0.3485
529.404	0	642.812	0	642.812	0	630.146	0.18576	630.146	0.33231
554.56	0	673.357	0	673.357	0	660.089	0.17509	660.089	0.31663
580.911	0	705.353	0	705.353	0	691.454	0.16482	691.454	0.30143
608.515	0	738.87	0	738.87	0	724.311	0.15494	724.311	0.28672
637.43	0	773.979	0	773.979	0	758.728	0.14543	758.728	0.2725
667.719	0	810.756	0	810.756	0	794.781	0.1363	794.781	0.25875
699.447	0	849.282	0	849.282	0	832.547	0.12751	832.547	0.24546
732.683	0	889.637	0	889.637	0	872.107	0.11907	872.107	0.23264
767.499	0	931.911	0	931.911	0	913.548	0.11097	913.548	0.22027
803.968	0	976.193	0	976.193	0	956.957	0.10318	956.957	0.20834
842.171	0	1022.58	0	1022.58	0	1002.43	0.09571	1002.43	0.19684
882.189	0	1071.17	0	1071.17	0	1050.06	0.08854	1050.06	0.18576
924.108	0	1122.07	0	1122.07	0	1099.96	0.08166	1099.96	0.17509
968.019	0	1175.39	0	1175.39	0	1152.23	0.07505	1152.23	0.16482
1014.02	0	1231.24	0	1231.24	0	1206.98	0.06872	1206.98	0.15494
1062.2	0	1289.74	0	1289.74	0	1264.33	0.06265	1264.33	0.14543
1112.67	0	1351.03	0	1351.03	0	1324.41	0.05684	1324.41	0.1363
1165.55	0	1415.23	0	1415.23	0	1387.34	0.05126	1387.34	0.12751
1220.93	0	1482.47	0	1482.47	0	1453.26	0.04591	1453.26	0.11907
1278.94	0	1552.92	0	1552.92	0	1522.32	0.04079	1522.32	0.11097
1339.72	0	1626.71	0	1626.71	0	1594.65	0.03589	1594.65	0.10318
1403.38	0	1704.01	0	1704.01	0	1670.43	0.03119	1670.43	0.09571
1470.06	0	1784.98	0	1784.98	0	1749.8	0.02669	1749.8	0.08854
1539.92	0	1869.79	0	1869.79	0	1832.95	0.02238	1832.95	0.08166
1613.09	0	1958.64	0	1958.64	0	1920.05	0.01826	1920.05	0.07505
1689.74	0	2051.71	0	2051.71	0	2011.28	0.01431	2011.28	0.06872
1770.03	0	2149.2	0	2149.2	0	2106.85	0.01053	2106.85	0.06265
1854.14	0	2251.33	0	2251.33	0	2206.97	0.00692	2206.97	0.05684
1942.24	0	2358.31	0	2358.31	0	2311.84	0.00346	2311.84	0.05126
2034.53	0	2470.37	0	2470.37	0	2421.69	0	2421.69	0.04591
2131.21	0	2587.75	0	2587.75	0	2536.76	0	2536.76	0.04079
2232.48	0	2710.72	0	2710.72	0	2657.3	0	2657.3	0.03589
2338.56	0	2839.52	0	2839.52	0	2783.57	0	2783.57	0.03119
2449.68	0	2974.45	0	2974.45	0	2915.84	0	2915.84	0.02669
2566.09	0	3115.79	0	3115.79	0	3054.39	0	3054.39	0.02238
2688.02	0	3263.84	0	3263.84	0	3199.53	0	3199.53	0.01826
2815.75	0	3418.93	0	3418.93	0	3351.56	0	3351.56	0.01431
2949.54	0	3581.39	0	3581.39	0	3510.82	0	3510.82	0.01053
3089.7	0	3751.57	0	3751.57	0	3677.65	0	3677.65	0.00692
3236.51	0	3929.83	0	3929.83	0	3852.4	0	3852.4	0.00346
3390.31	0	4116.57	0	4116.57	0	4035.46	0	4035.46	0
3551.41	0	4312.18	0	4312.18	0	4227.21	0	4227.21	0
3720.16	0	4517.08	0	4517.08	0	4428.08	0	4428.08	0
3896.93	0	4731.72	0	4731.72	0	4638.49	0	4638.49	0
4082.1	0	4956.56	0	4956.56	0	4858.9	0	4858.9	0
4276.08	0	5192.09	0	5192.09	0	5089.78	0	5089.78	0
4479.26	0	5438.8	0	5438.8	0	5331.63	0	5331.63	0
4692.11	0	5697.24	0	5697.24	0	5584.98	0	5584.98	0
4915.06	0	5967.96	0	5967.96	0	5850.36	0	5850.36	0
5148.62	0	6251.54	0	6251.54	0	6128.36	0	6128.36	0
5393.27	0	6548.6	0	6548.6	0	6419.56	0	6419.56	0
5649.54	0	6859.77	0	6859.77	0	6724.6	0	6724.6	0
5917.99	0	7185.73	0	7185.73	0	7044.14	0	7044.14	0
6199.2	0	7527.18	0	7527.18	0	7378.86	0	7378.86	0
6493.77	0	7884.85	0	7884.85	0	7729.49	0	7729.49	0
6802.34	0	8259.52	0	8259.52	0	8096.77	0	8096.77	0
7125.57	0	8651.99	0	8651.99	0	8481.51	0	8481.51	0
7464.16	0	9063.12	0	9063.12	0	8884.53	0	8884.53	0
7818.84	0	9493.77	0	9493.77	0	9306.7	0	9306.7	0
8190.37	0	9944.89	0	9944.89	0	9748.93	0	9748.93	0
8579.55	0	10417.4	0	10417.4	0	10212.2	0	10212.2	0
8987.23	0	10912.5	0	10912.5	0	10697.4	0	10697.4	0
9414.28	0	11431	0	11431	0	11205.8	0	11205.8	0
9861.63	0	11974.2	0	11974.2	0	11738.2	0	11738.2	0
10330.2	0	12438.1	0	12438.1	0	12438.1	0	12438.1	0
10821.1	0
11335.3	0
11873.9	0
12438.1	0

## Sheet: Fig. 2e
Seed		Umimer		Seed+Unimer
q/nm-1	Intensity/a.u.	q/nm-1	Intensity/a.u.	q/nm-1	Intensity/a.u.
0.92817	7.47895	0.92817	14.7081	0.92817	1.50752
0.96901	7.56537	0.96901	12.2753	0.96901	0.53019
1.00986	8.61306	1.00986	11.9525	1.00986	-1.07782
1.05071	8.64177	1.05071	10.9571	1.05071	0.27345
1.09155	8.36564	1.09155	9.19616	1.09155	1.12529
1.1324	8.53866	1.1324	10.6376	1.1324	0.92144
1.17324	8.39577	1.17324	11.6128	1.17324	1.58119
1.21409	7.42424	1.21409	11.2336	1.21409	0.63452
1.25494	6.23581	1.25494	11.0766	1.25494	1.82493
1.29578	6.56339	1.29578	11.3794	1.29578	1.38223
1.33663	8.10606	1.33663	12.1774	1.33663	0.1111
1.37747	8.30281	1.37747	13.4472	1.37747	0.44277
1.41832	7.15321	1.41832	11.501	1.41832	1.3763
1.45917	6.81038	1.45917	7.84275	1.45917	1.89883
1.50001	6.00033	1.50001	9.95684	1.50001	2.8956
1.54086	7.18721	1.54086	10.5277	1.54086	1.26752
1.58171	7.83898	1.58171	11.327	1.58171	-0.12477
1.62255	6.62771	1.62255	10.6495	1.62255	1.20592
1.6634	8.81534	1.6634	10.9124	1.6634	0.59036
1.70424	8.46901	1.70424	9.304	1.70424	0.73728
1.74509	8.64408	1.74509	10.7264	1.74509	1.75921
1.78594	8.93274	1.78594	11.9832	1.78594	1.84254
1.82678	8.81129	1.82678	12.0098	1.82678	2.91169
1.86763	8.73316	1.86763	12.4969	1.86763	1.83065
1.90848	7.94581	1.90848	12.7402	1.90848	1.51591
1.94932	9.04357	1.94932	13.6841	1.94932	1.87847
1.99017	10.7303	1.99017	12.7418	1.99017	2.66265
2.03101	10.1075	2.03101	12.9376	2.03101	1.17248
2.07186	11.0521	2.07186	11.5874	2.07186	2.03051
2.11271	10.6285	2.11271	12.839	2.11271	0.69848
2.15355	10.2506	2.15355	13.4738	2.15355	1.68641
2.1944	10.9365	2.1944	13.6729	2.1944	3.21138
2.23525	10.2862	2.23525	14.5896	2.23525	2.93962
2.27609	10.1039	2.27609	13.8897	2.27609	2.04948
2.31694	10.5876	2.31694	12.7562	2.31694	3.2079
2.35778	10.0869	2.35778	13.2067	2.35778	1.69832
2.39863	11.6286	2.39863	13.3995	2.39863	0.45892
2.43948	10.9894	2.43948	14.511	2.43948	1.70109
2.48032	10.4488	2.48032	13.6528	2.48032	3.45924
2.52117	10.4294	2.52117	13.5334	2.52117	3.01773
2.56202	10.8907	2.56202	13.4595	2.56202	1.76514
2.60286	11.1186	2.60286	13.1333	2.60286	2.03739
2.64371	10.3786	2.64371	13.7582	2.64371	4.44567
2.68455	11.4452	2.68455	14.1787	2.68455	2.92792
2.7254	12.7032	2.7254	13.615	2.7254	2.15368
2.76625	11.3292	2.76625	13.1525	2.76625	13.3489
2.80709	10.6695	2.80709	13.2695	2.80709	42.7838
2.84794	11.3526	2.84794	13.8683	2.84794	79.5046
2.88878	12.1405	2.88878	14.775	2.88878	114.796
2.92963	14.5628	2.92963	25.3657	2.92963	158.375
2.97048	30.7127	2.97048	51.7723	2.97048	201.502
3.01132	70.6593	3.01132	79.7688	3.01132	243.564
3.05217	121.882	3.05217	113.542	3.05217	294.541
3.09302	171.004	3.09302	169.548	3.09302	337.924
3.13386	219.645	3.13386	248.634	3.13386	370.75
3.17471	276.766	3.17471	340.655	3.17471	407.806
3.21555	356.237	3.21555	432.37	3.21555	445.954
3.2564	460.139	3.2564	516.634	3.2564	471.81
3.29725	570.668	3.29725	583.496	3.29725	491.862
3.33809	659.507	3.33809	662.378	3.33809	536.983
3.37894	742.832	3.37894	747.015	3.37894	562.934
3.41979	828.66	3.41979	815.915	3.41979	568.709
3.46063	904.32	3.46063	895.011	3.46063	589.078
3.50148	961.231	3.50148	983.855	3.50148	594.789
3.54232	1016.08	3.54232	1056.92	3.54232	604.607
3.58317	1083.73	3.58317	1132.78	3.58317	602.973
3.62402	1121.18	3.62402	1219.72	3.62402	603.976
3.66486	1158.45	3.66486	1298.61	3.66486	603.967
3.70571	1204.67	3.70571	1389.24	3.70571	575.739
3.74656	1220.38	3.74656	1472.96	3.74656	541.554
3.7874	1196.21	3.7874	1567.45	3.7874	514.85
3.82825	1166.19	3.82825	1673.04	3.82825	525.639
3.86909	1124.48	3.86909	1786.24	3.86909	507.992
3.90994	1051.87	3.90994	1869.1	3.90994	521.984
3.95079	969.75	3.95079	1961.74	3.95079	538.962
3.99163	895.163	3.99163	2048.13	3.99163	543.97
4.03248	851.257	4.03248	2120.8	4.03248	577.73
4.07333	857.775	4.07333	2183.48	4.07333	619.95
4.11417	904.671	4.11417	2226.37	4.11417	647.181
4.15502	1008.01	4.15502	2259.71	4.15502	676.785
4.19586	1187.69	4.19586	2283.54	4.19586	698.181
4.23671	1423.95	4.23671	2307.08	4.23671	715.016
4.27756	1726.9	4.27756	2331.19	4.27756	725.865
4.3184	2047.61	4.3184	2372.82	4.3184	725.541
4.35925	2243.57	4.35925	2424.09	4.35925	746.293
4.4001	2372.65	4.4001	2459.18	4.4001	767.031
4.44094	2444.48	4.44094	2475.66	4.44094	777.082
4.48179	2473.7	4.48179	2471.38	4.48179	809.917
4.52263	2456.29	4.52263	2436.15	4.52263	825.893
4.56348	2440.83	4.56348	2396.82	4.56348	844.093
4.60433	2409.3	4.60433	2364.29	4.60433	838.213
4.64517	2360.21	4.64517	2319.32	4.64517	817.398
4.68602	2306.31	4.68602	2287.27	4.68602	796.403
4.72686	2276.8	4.72686	2268.33	4.72686	759.108
4.76771	2232.11	4.76771	2220.02	4.76771	731.034
4.80856	2184.83	4.80856	2188.72	4.80856	701.338
4.8494	2141.84	4.8494	2155.28	4.8494	675.839
4.89025	2102.84	4.89025	2126.73	4.89025	649.635
4.9311	2068.99	4.9311	2097.3	4.9311	608.721
4.97194	2030.79	4.97194	2059.59	4.97194	586.503
5.01279	1990.41	5.01279	2037.25	5.01279	562.68
5.05364	1966.13	5.05364	2006.36	5.05364	555.938
5.09448	1932.03	5.09448	1978.29	5.09448	527.669
5.13533	1885.78	5.13533	1955.91	5.13533	511.829
5.17617	1852.76	5.17617	1937.25	5.17617	488.134
5.21702	1826.92	5.21702	1913.08	5.21702	482.489
5.25787	1798.41	5.25787	1886.14	5.25787	463.777
5.29871	1774.03	5.29871	1859.37	5.29871	455.406
5.33956	1753.59	5.33956	1842.25	5.33956	451.022
5.3804	1741.06	5.3804	1831.21	5.3804	439.402
5.42125	1726.49	5.42125	1820.01	5.42125	428.361
5.4621	1707.93	5.4621	1795.13	5.4621	416.938
5.50294	1685.12	5.50294	1768.73	5.50294	404.228
5.54379	1664.48	5.54379	1761.76	5.54379	414.43
5.58464	1652.27	5.58464	1756.67	5.58464	414.659
5.62548	1636.68	5.62548	1736.1	5.62548	394.651
5.66633	1632.37	5.66633	1732.65	5.66633	396.06
5.70717	1621.57	5.70717	1723.64	5.70717	397.029
5.74802	1611.29	5.74802	1701.59	5.74802	405.698
5.78887	1593.93	5.78887	1699.01	5.78887	399.575
5.82971	1585.83	5.82971	1695.18	5.82971	401.882
5.87056	1580.31	5.87056	1682.61	5.87056	396.822
5.91141	1574.27	5.91141	1680.95	5.91141	405.683
5.95225	1568.01	5.95225	1669.44	5.95225	409.209
5.9931	1564.5	5.9931	1668.78	5.9931	394.724
6.03394	1563.1	6.03394	1665.2	6.03394	397.744
6.07479	1553.19	6.07479	1649.28	6.07479	409.135
6.11564	1547.77	6.11564	1637.2	6.11564	398.848
6.15648	1547.83	6.15648	1641.85	6.15648	397.285
6.19733	1541.3	6.19733	1634.8	6.19733	401.196
6.23818	1538.7	6.23818	1632.38	6.23818	400.71
6.27902	1529.77	6.27902	1631.1	6.27902	398.612
6.31987	1531.01	6.31987	1635.79	6.31987	401.223
6.36071	1521.52	6.36071	1629.2	6.36071	399.223
6.40156	1523.65	6.40156	1628.88	6.40156	394.992
6.44241	1518.1	6.44241	1633.5	6.44241	397.158
6.48325	1516.86	6.48325	1635.04	6.48325	404.374
6.5241	1523.38	6.5241	1646.35	6.5241	404.078
6.56495	1530.02	6.56495	1652.83	6.56495	400.463
6.60579	1533.27	6.60579	1661.61	6.60579	393.407
6.64664	1536.09	6.64664	1658.93	6.64664	389.163
6.68748	1533	6.68748	1663.99	6.68748	392.52
6.72833	1525.7	6.72833	1657.66	6.72833	386.014
6.76918	1521.57	6.76918	1654.58	6.76918	392.416
6.81002	1517.38	6.81002	1651.99	6.81002	390.423
6.85087	1514.68	6.85087	1634.53	6.85087	382.438
6.89172	1506.52	6.89172	1616.67	6.89172	381.488
6.93256	1501.22	6.93256	1611.65	6.93256	370.764
6.97341	1525.99	6.97341	1606.82	6.97341	358.172
7.01425	1566.33	7.01425	1595.01	7.01425	359.474
7.0551	1589.91	7.0551	1583.07	7.0551	350.897
7.09595	1613.11	7.09595	1587.44	7.09595	346.973
7.13679	1619.43	7.13679	1582.26	7.13679	338.602
7.17764	1611.63	7.17764	1584.13	7.17764	346.806
7.21848	1611.27	7.21848	1583.11	7.21848	337.134
7.25933	1604.14	7.25933	1581.5	7.25933	328.022
7.30018	1557.78	7.30018	1581.95	7.30018	329.755
7.34102	1529.86	7.34102	1589.92	7.34102	333.08
7.38187	1517.9	7.38187	1593.61	7.38187	325.246
7.42272	1509.99	7.42272	1600.45	7.42272	309.553
7.46356	1515.57	7.46356	1605.97	7.46356	308.384
7.50441	1528.49	7.50441	1610.18	7.50441	306.541
7.54525	1551.91	7.54525	1624.39	7.54525	297.266
7.5861	1577.42	7.5861	1626.07	7.5861	298.761
7.62695	1598.18	7.62695	1634.22	7.62695	290.287
7.66779	1607.75	7.66779	1646.83	7.66779	289.99
7.70864	1595.39	7.70864	1658.13	7.70864	284.311
7.74949	1585.15	7.74949	1669.99	7.74949	282.401
7.79033	1566.89	7.79033	1666.96	7.79033	288.483
7.83118	1526.22	7.83118	1672.07	7.83118	279.217
7.87202	1486.89	7.87202	1674.4	7.87202	269.633
7.91287	1445.96	7.91287	1656.09	7.91287	263.509
7.95372	1416.12	7.95372	1636.39	7.95372	261.078
7.99456	1396.58	7.99456	1627.98	7.99456	260.065
8.03541	1385.17	8.03541	1617.14	8.03541	255.925
8.07625	1392.3	8.07625	1598.66	8.07625	255.93
8.1171	1402.41	8.1171	1591.26	8.1171	259.801
8.15795	1446.4	8.15795	1587.29	8.15795	266.984
8.19879	1529.83	8.19879	1583.87	8.19879	270.628
8.23964	1606.21	8.23964	1562.93	8.23964	268.321
8.28049	1646.64	8.28049	1561.65	8.28049	269.565
8.32133	1671.25	8.32133	1558.73	8.32133	281.511
8.36218	1678.73	8.36218	1543.51	8.36218	279.528
8.40302	1647.32	8.40302	1531.26	8.40302	270.586
8.44387	1576.83	8.44387	1525.92	8.44387	281.933
8.48472	1506.95	8.48472	1514.85	8.48472	288.976
8.52556	1447.55	8.52556	1508.19	8.52556	286.256
8.56641	1419.91	8.56641	1495.94	8.56641	289.476
8.60726	1385.97	8.60726	1483.08	8.60726	291.494
8.6481	1370.82	8.6481	1482.7	8.6481	293.181
8.68895	1359.6	8.68895	1492.46	8.68895	302.42
8.72979	1356.83	8.72979	1509.4	8.72979	309.381
8.77064	1352.91	8.77064	1513.54	8.77064	308.777
8.81149	1355.59	8.81149	1517.65	8.81149	325.429
8.85233	1371.72	8.85233	1522.3	8.85233	325.4
8.89318	1383.84	8.89318	1534.45	8.89318	328.077
8.93403	1395.83	8.93403	1536.73	8.93403	333.715
8.97487	1408.06	8.97487	1544.98	8.97487	341.222
9.01572	1409.24	9.01572	1548.26	9.01572	342.876
9.05656	1417.87	9.05656	1546.95	9.05656	356.702
9.09741	1426.44	9.09741	1560.57	9.09741	363.648
9.13826	1426.47	9.13826	1564.36	9.13826	366.764
9.1791	1435.86	9.1791	1561.15	9.1791	375.306
9.21995	1440.19	9.21995	1567.14	9.21995	380.726
9.2608	1451.1	9.2608	1573.48	9.2608	381.501
9.30164	1463.55	9.30164	1592.01	9.30164	384.365
9.34249	1470.53	9.34249	1599.47	9.34249	385.669
9.38333	1470.75	9.38333	1602.97	9.38333	388.761
9.42418	1483.21	9.42418	1610.48	9.42418	392.539
9.46503	1494.39	9.46503	1612.11	9.46503	401.456
9.50587	1503.25	9.50587	1622.84	9.50587	409.379
9.54672	1509.12	9.54672	1630	9.54672	416.422
9.58757	1518.26	9.58757	1642.23	9.58757	416.654
9.62841	1529.12	9.62841	1647.4	9.62841	427.027
9.66926	1546.04	9.66926	1657.79	9.66926	430.701
9.7101	1557.6	9.7101	1666.51	9.7101	436.223
9.75095	1567.16	9.75095	1674.64	9.75095	450.598
9.7918	1571.56	9.7918	1683.14	9.7918	450.708
9.83264	1577.31	9.83264	1691.04	9.83264	441.019
9.87349	1590.19	9.87349	1697.94	9.87349	445.949
9.91434	1602.75	9.91434	1704.18	9.91434	451.098
9.95518	1619.76	9.95518	1674.37	9.95518	456.661
9.99603	1624.9	9.99603	1663.08	9.99603	465.826
10.0369	1603.94	10.0369	1671.91	10.0369	467.035
10.0777	1600.98	10.0777	1659.67	10.0777	475.685
10.1186	1604.02	10.1186	1658.37	10.1186	492.704
10.1594	1603.52	10.1594	1660.64	10.1594	513.047
10.2003	1578.95	10.2003	1659.31	10.2003	522.031
10.2411	1544.02	10.2411	1693.29	10.2411	538.615
10.282	1534.73	10.282	1721.88	10.282	554.69
10.3228	1549.96	10.3228	1738.12	10.3228	558.297
10.3636	1577.16	10.3636	1736.52	10.3636	559.863
10.4045	1585.2	10.4045	1714.67	10.4045	569.451
10.4453	1584.31	10.4453	1705.39	10.4453	569.227
10.4862	1586.5	10.4862	1697.43	10.4862	567.231
10.527	1584.68	10.527	1681.53	10.527	576.928
10.5679	1578.22	10.5679	1673.65	10.5679	578.561
10.6087	1562.39	10.6087	1658.7	10.6087	580.377
10.6496	1549.92	10.6496	1642.69	10.6496	586.692
10.6904	1533.1	10.6904	1633.61	10.6904	591.255
10.7313	1523.1	10.7313	1629.05	10.7313	584.973
10.7721	1508.06	10.7721	1621.55	10.7721	574.016
10.813	1503.89	10.813	1617.29	10.813	579.325
10.8538	1501.45	10.8538	1626.35	10.8538	584.156
10.8947	1504.17	10.8947	1628.42	10.8947	594.797
10.9355	1543.7	10.9355	1641.25	10.9355	589.404
10.9763	1598.08	10.9763	1658.07	10.9763	588.822
11.0172	1633.14	11.0172	1670.6	11.0172	594.225
11.058	1667.78	11.058	1679.89	11.058	611.992
11.0989	1685.88	11.0989	1689.46	11.0989	631.906
11.1397	1705.92	11.1397	1725.84	11.1397	642.713
11.1806	1731.87	11.1806	1749.23	11.1806	657.551
11.2214	1748.28	11.2214	1761.1	11.2214	670.801
11.2623	1758.27	11.2623	1772.36	11.2623	678.109
11.3031	1764.72	11.3031	1776.21	11.3031	694.603
11.3439	1778.78	11.3439	1775.3	11.3439	706.243
11.3848	1802.06	11.3848	1781.85	11.3848	712.68
11.4256	1828.69	11.4256	1792.48	11.4256	720.39
11.4665	1851.39	11.4665	1796.98	11.4665	735.686
11.5073	1870.69	11.5073	1807.56	11.5073	745.904
11.5482	1891.07	11.5482	1818.5	11.5482	762.232
11.589	1901.98	11.589	1834.02	11.589	771.958
11.6299	1906.91	11.6299	1845.55	11.6299	784.76
11.6707	1924.08	11.6707	1855.62	11.6707	797.082
11.7116	1922.99	11.7116	1860.11	11.7116	812.252
11.7524	1900.87	11.7524	1873.89	11.7524	829.76
11.7933	1896.29	11.7933	1868.94	11.7933	850.212
11.8341	1894.62	11.8341	1850.92	11.8341	870.246
11.875	1900.81	11.875	1854.68	11.875	884.007
11.9158	1904.59	11.9158	1853.48	11.9158	899.626
11.9566	1920.52	11.9566	1852.3	11.9566	906.828
11.9975	1941.54	11.9975	1854.8	11.9975	929.697
12.0383	1997.21	12.0383	1856.01	12.0383	945.428
12.0792	2033.73	12.0792	1865.03	12.0792	957.288
12.12	2067.54	12.12	1911.47	12.12	977.588
12.1609	2109.95	12.1609	1934.43	12.1609	996.801
12.2017	2147.28	12.2017	1952.98	12.2017	1007.49
12.2426	2176.46	12.2426	1977.34	12.2426	1039.31
12.2834	2212.94	12.2834	1999.3	12.2834	1067.52
12.3243	2233.39	12.3243	2017.02	12.3243	1099.36
12.3651	2268.75	12.3651	2036.58	12.3651	1119.57
12.406	2298.67	12.406	2058.26	12.406	1153.21
12.4468	2319.61	12.4468	2080.92	12.4468	1170.44
12.4877	2342.51	12.4877	2097.56	12.4877	1194.95
12.5285	2367.38	12.5285	2111.59	12.5285	1218.17
12.5693	2385.93	12.5693	2133.81	12.5693	1234.66
12.6102	2406.93	12.6102	2156.56	12.6102	1260.02
12.651	2425.99	12.651	2174.73	12.651	1288.12
12.6919	2443.61	12.6919	2191.09	12.6919	1313.74
12.7327	2470.12	12.7327	2208.1	12.7327	1336.82
12.7736	2501.65	12.7736	2225.89	12.7736	1360.74
12.8144	2526.81	12.8144	2241.18	12.8144	1378.47
12.8553	2558.87	12.8553	2258.11	12.8553	1402.02
12.8961	2599.99	12.8961	2279.79	12.8961	1429.6
12.937	2638.29	12.937	2301.88	12.937	1464.34
12.9778	2667.71	12.9778	2320.97	12.9778	1488.61
13.0186	2708.63	13.0186	2340.76	13.0186	1511.78
13.0595	2744.29	13.0595	2369.26	13.0595	1545.73
13.1003	2785.63	13.1003	2391.11	13.1003	1578.33
13.1412	2839.51	13.1412	2417.54	13.1412	1604.97
13.182	2888.48	13.182	2439.64	13.182	1642.38
13.2229	2935.61	13.2229	2460.07	13.2229	1682.55
13.2637	2983.97	13.2637	2482.29	13.2637	1704.23
13.3046	3013.84	13.3046	2508.59	13.3046	1729.56
13.3454	3047.32	13.3454	2526.68	13.3454	1760.09
13.3863	3072.99	13.3863	2544.79	13.3863	1780.12
13.4271	3098.82	13.4271	2574.44	13.4271	1807.94
13.468	3123.82	13.468	2588.9	13.468	1829.26
13.5088	3150.73	13.5088	2609.93	13.5088	1845.89
13.5496	3172.52	13.5496	2622	13.5496	1855.37
13.5905	3164.81	13.5905	2628.45	13.5905	1859.53
13.6313	3187.01	13.6313	2642.3	13.6313	1856.21
13.6722	3187.14	13.6722	2654.41	13.6722	1864.77
13.713	3188.21	13.713	2695.21	13.713	1867.62
13.7539	3181.23	13.7539	2676.48	13.7539	1872.62
13.7947	3169.39	13.7947	2654.67	13.7947	1868.95
13.8356	3160.48	13.8356	2660.49	13.8356	1868.01
13.8764	3149.24	13.8764	2615.1	13.8764	1867.75
13.9173	3159.1	13.9173	2605.68	13.9173	1871.42
13.9581	3172.07	13.9581	2596.63	13.9581	1873.75
13.999	3172.58	13.999	2602.3	13.999	1868.72
14.0398	3167.35	14.0398	2614.7	14.0398	1878.61
14.0807	3157.73	14.0807	2619.22	14.0807	1887.48
14.1215	3178.52	14.1215	2626.67	14.1215	1893.31
14.1623	3194.23	14.1623	2624.99	14.1623	1896.53
14.2032	3209.3	14.2032	2624.82	14.2032	1903.98
14.244	3228.42	14.244	2619.04	14.244	1909.9
14.2849	3244.68	14.2849	2610.36	14.2849	1913.97
14.3257	3252.86	14.3257	2604.16	14.3257	1925.67
14.3666	3259.05	14.3666	2596.69	14.3666	1928.17
14.4074	3257.14	14.4074	2594.21	14.4074	1924.44
14.4483	3264.33	14.4483	2595.23	14.4483	1931.91
14.4891	3260.84	14.4891	2594.77	14.4891	1937.48
14.53	3261.45	14.53	2600.68	14.53	1936.36
14.5708	3282.05	14.5708	2610.03	14.5708	1937.04
14.6116	3336.71	14.6116	2616.39	14.6116	1931.62
14.6525	3448.54	14.6525	2627.55	14.6525	1930.54
14.6933	3533.37	14.6933	2620.76	14.6933	1932.88
14.7342	3553.95	14.7342	2617.8	14.7342	1926.96
14.775	3543.09	14.775	2627.02	14.775	1915.97
14.8159	3513.8	14.8159	2617.85	14.8159	1911.64
14.8567	3448.58	14.8567	2609.03	14.8567	1910.92
14.8976	3336.9	14.8976	2608.46	14.8976	1916.87
14.9384	3224.09	14.9384	2611.91	14.9384	1911.37
14.9793	3142.37	14.9793	2594.33	14.9793	1914.12
15.0201	3111.18	15.0201	2586.75	15.0201	1905.19
15.061	3100.11	15.061	2565.69	15.061	1894.45
15.1018	3097.42	15.1018	2555.02	15.1018	1885.61
15.1426	3087.49	15.1426	2548.78	15.1426	1874.36
15.1835	3080.76	15.1835	2539.6	15.1835	1862.6
15.2243	3071.76	15.2243	2538.22	15.2243	1864.02
15.2652	3077.71	15.2652	2540.08	15.2652	1856.41
15.306	3078.45	15.306	2531.64	15.306	1850.18
15.3469	3082.13	15.3469	2523.26	15.3469	1846.19
15.3877	3086.31	15.3877	2519.42	15.3877	1837.12
15.4286	3083.15	15.4286	2522.34	15.4286	1825.43
15.4694	3075.94	15.4694	2519.32	15.4694	1820.73
15.5103	3060.09	15.5103	2512.12	15.5103	1815.53
15.5511	3038.34	15.5511	2510.64	15.5511	1804.69
15.592	3017.84	15.592	2504.46	15.592	1795.5
15.6328	2989.63	15.6328	2490.68	15.6328	1799.41
15.6737	2958.5	15.6737	2482.47	15.6737	1790.62
15.7145	2937.2	15.7145	2469.45	15.7145	1780.78
15.7553	2918.23	15.7553	2460.37	15.7553	1775.26
15.7962	2900.78	15.7962	2458.92	15.7962	1776.97
15.837	2886.68	15.837	2453.78	15.837	1780.93
15.8779	2883.76	15.8779	2459.28	15.8779	1774.18
15.9187	2886.94	15.9187	2463.91	15.9187	1784.99
15.9596	2906.65	15.9596	2468.08	15.9596	1785.04
16.0004	2950.68	16.0004	2480.37	16.0004	1792.59
16.0413	2995.05	16.0413	2484.63	16.0413	1791.35
16.0821	3047.18	16.0821	2487.9	16.0821	1778.55
16.123	3087.06	16.123	2487.94	16.123	1768.48
16.1638	3087.58	16.1638	2485.16	16.1638	1760.45
16.2047	3060.61	16.2047	2470.18	16.2047	1754.09
16.2455	3024.01	16.2455	2444.32	16.2455	1743.77
16.2863	2971.73	16.2863	2414.41	16.2863	1725.89
16.3272	2917.56	16.3272	2379.14	16.3272	1714.73
16.368	2846.05	16.368	2353.56	16.368	1691.85
16.4089	2784.52	16.4089	2325.09	16.4089	1676.89
16.4497	2744.21	16.4497	2293.69	16.4497	1650.22
16.4906	2712.83	16.4906	2273.47	16.4906	1631.66
16.5314	2713.2	16.5314	2257.47	16.5314	1618.95
16.5723	2725.86	16.5723	2240.84	16.5723	1611.11
16.6131	2751.42	16.6131	2242.85	16.6131	1597.22
16.654	2778	16.654	2241.7	16.654	1580.97
16.6948	2799.41	16.6948	2234.88	16.6948	1566.97
16.7356	2804.83	16.7356	2230.1	16.7356	1542.83
16.7765	2784.83	16.7765	2217.11	16.7765	1531.27
16.8174	2762.46	16.8174	2200.15	16.8174	1515.11
16.8582	2713	16.8582	2149.55	16.8582	1493.6
16.899	2652.07	16.899	2098.89	16.899	1468.12
16.9399	2587.83	16.9399	2058.96	16.9399	1435.11
16.9807	2525.33	16.9807	2012.64	16.9807	1403.54
17.0216	2448	17.0216	1968.02	17.0216	1368.5
17.0624	2374.62	17.0624	1928.96	17.0624	1337.28
17.1033	2328.37	17.1033	1893.3	17.1033	1306.83
17.1441	2294.98	17.1441	1871.54	17.1441	1282.5
17.185	2259.76	17.185	1846.6	17.185	1257.4
17.2258	2229.09	17.2258	1826.65	17.2258	1234.77
17.2667	2202.33	17.2667	1807.62	17.2667	1216.33
17.3075	2174.82	17.3075	1788.24	17.3075	1196.58
17.3483	2152.33	17.3483	1770.47	17.3483	1180.28
17.3892	2133.72	17.3892	1760.59	17.3892	1161.35
17.43	2113.63	17.43	1742.46	17.43	1150.02
17.4709	2093.92	17.4709	1726.34	17.4709	1139.27
17.5117	2084.59	17.5117	1726.35	17.5117	1124.42
17.5526	2092.3	17.5526	1740.82	17.5526	1120.65
17.5934	2092.05	17.5934	1761.99	17.5934	1118.23
17.6343	2089.14	17.6343	1775.35	17.6343	1123.63
17.6751	2091.62	17.6751	1771.16	17.6751	1118.97
17.716	2115.09	17.716	1779.71	17.716	1111.02
17.7568	2128.58	17.7568	1788.74	17.7568	1116.65
17.7977	2135.94	17.7977	1794.69	17.7977	1118.04
17.8385	2122.33	17.8385	1798.1	17.8385	1129.17
17.8793	2111.4	17.8793	1800.42	17.8793	1131.94
17.9202	2114.68	17.9202	1795.46	17.9202	1140.31
17.961	2136.53	17.961	1795.96	17.961	1149.04
18.0019	2169.26	18.0019	1796.38	18.0019	1149.81
18.0427	2209.09	18.0427	1789.83	18.0427	1140.45
18.0836	2232.73	18.0836	1791.16	18.0836	1134.17
18.1244	2245.68	18.1244	1790.77	18.1244	1123.11
18.1653	2253.14	18.1653	1788	18.1653	1114.8
18.2061	2281.96	18.2061	1785.23	18.2061	1106.65
18.247	2335.1	18.247	1768.68	18.247	1099.23
18.2878	2341.96	18.2878	1745.7	18.2878	1091.85
18.3287	2332.04	18.3287	1726.67	18.3287	1080.93
18.3695	2349.15	18.3695	1705.36	18.3695	1062.22
18.4104	2388.61	18.4104	1680.3	18.4104	1045.36
18.4512	2426.87	18.4512	1662.51	18.4512	1029.55
18.492	2411.28	18.492	1647.07	18.492	1009.63
18.5329	2356.92	18.5329	1642.1	18.5329	997.217
18.5737	2292.48	18.5737	1628.47	18.5737	986.739
18.6146	2222.41	18.6146	1619.38	18.6146	975.652
18.6554	2140.39	18.6554	1617.54	18.6554	968.681
18.6963	2058.04	18.6963	1616.32	18.6963	969.825
18.7371	1984.84	18.7371	1623.05	18.7371	965.742
18.778	1935.95	18.778	1634.87	18.778	962.082
18.8188	1910.17	18.8188	1639.74	18.8188	959.542
18.8597	1906.97	18.8597	1639.53	18.8597	952.376
18.9005	1925.71	18.9005	1637.8	18.9005	949.442
18.9413	1931.88	18.9413	1637.38	18.9413	942.398
18.9822	1907.44	18.9822	1636.57	18.9822	948.695
19.023	1881.4	19.023	1630.14	19.023	943.111
19.0639	1852.31	19.0639	1620.44	19.0639	951.115
19.1047	1837.22	19.1047	1608.42	19.1047	991.221
19.1456	1832.65	19.1456	1622.64	19.1456	1071.75
19.1864	1839.58	19.1864	1678.52	19.1864	1173.03
19.2273	1943.65	19.2273	1754.98	19.2273	1234.88
19.2681	2092.45	19.2681	1809.75	19.2681	1286.3
19.309	2263.44	19.309	1853.7	19.309	1738.78
19.3498	2368.1	19.3498	1858.03	19.3498	1424.68
19.3907	2474.87	19.3907	1876.39	19.3907	1195.57
19.4315	2514.85	19.4315	1861.55	19.4315	1126.94
19.4723	2372.85	19.4723	1846.31	19.4723	1119.32
19.5132	2137.87	19.5132	1768.74	19.5132	1168.08
19.554	1846.03	19.554	1656.64	19.554	1231.14
19.5949	1696.06	19.5949	1549.83	19.5949	1226.24
19.6357	1632.84	19.6357	1471.2	19.6357	1147.22
19.6766	1614.71	19.6766	1415.34	19.6766	1040.67
19.7174	1607.49	19.7174	1386.68	19.7174	949.931
19.7583	1605.22	19.7583	1402.72	19.7583	896.216
19.7991	1614.15	19.7991	1430.08	19.7991	879.222
19.84	1634.88	19.84	1487.99	19.84	882.793
19.8808	1660.32	19.8808	1546.93	19.8808	899.211
19.9217	1678.96	19.9217	1621.1	19.9217	896.58
19.9625	1695.48	19.9625	1914.47	19.9625	905.288
20.0034	1705.46	20.0034	2321.33	20.0034	897.96
20.0442	1714.91	20.0442	2153.35	20.0442	895.459
20.085	1691.96	20.085	2024.68	20.085	897.11
20.1259	1665.56	20.1259	1978.33	20.1259	903.201
20.1667	1660.49	20.1667	2076.59	20.1667	911.112
20.2076	1679.86	20.2076	1987.69	20.2076	917.005
20.2484	1735.13	20.2484	1831.25	20.2484	924.049
20.2893	1770.96	20.2893	1645.78	20.2893	927.414
20.3301	1775.99	20.3301	1532.14	20.3301	928.559
20.371	1783.36	20.371	1455.37	20.371	929.392
20.4118	1799.37	20.4118	1427.37	20.4118	931.375
20.4527	1842.66	20.4527	1417.85	20.4527	945.421
20.4935	1891.81	20.4935	1413.78	20.4935	956.643
20.5343	1933.82	20.5343	1419.5	20.5343	973.123
20.5752	1983.96	20.5752	1433.6	20.5752	991.356
20.6161	2021.73	20.6161	1451.05	20.6161	1015.58
20.6569	2056.38	20.6569	1474.55	20.6569	1040.41
20.6977	2083.44	20.6977	1494.11	20.6977	1064.51
20.7386	2055.5	20.7386	1515.86	20.7386	1087.87
20.7794	1996.72	20.7794	1524.93	20.7794	1140.63
20.8203	1967.19	20.8203	1519.98	20.8203	1229.28
20.8611	1972.2	20.8611	1516.94	20.8611	1238.21
20.902	1977.53	20.902	1517.12	20.902	1217.22
20.9428	1967.21	20.9428	1507.93	20.9428	1154.67
20.9837	1932.24	20.9837	1480.14	20.9837	1139.98
21.0245	1882.61	21.0245	1446.59	21.0245	1126.52
21.0653	1845.74	21.0653	1412.39	21.0653	1114.12
21.1062	1793.24	21.1062	1393.67	21.1062	1095.53
21.1471	1745.21	21.1471	1382.69	21.1471	1074.52
21.1879	1689.75	21.1879	1345.77	21.1879	1048.65
21.2287	1645.22	21.2287	1327.23	21.2287	1032.43
21.2696	1615.06	21.2696	1314.31	21.2696	1011.28
21.3104	1606.19	21.3104	1306.92	21.3104	986.915
21.3513	1604.91	21.3513	1301.71	21.3513	961.619
21.3921	1613.16	21.3921	1306.67	21.3921	943.028
21.433	1619.27	21.433	1314.37	21.433	931.013
21.4738	1629.57	21.4738	1318.47	21.4738	925.604
21.5147	1637.74	21.5147	1326.77	21.5147	916.08
21.5555	1630.18	21.5555	1334.26	21.5555	912.199
21.5964	1619.55	21.5964	1340.07	21.5964	907.876
21.6372	1617.72	21.6372	1345.19	21.6372	908.807
21.678	1613.73	21.678	1350.39	21.678	916.706
21.7189	1616.95	21.7189	1349.33	21.7189	922.898
21.7597	1628.53	21.7597	1355.66	21.7597	932.825
21.8006	1656.83	21.8006	1365.12	21.8006	942.806
21.8414	1702.65	21.8414	1387.4	21.8414	962.963
21.8823	1767.92	21.8823	1417.94	21.8823	992.768
21.9231	1842.94	21.9231	1456.44	21.9231	1025.93
21.964	1891.91	21.964	1524.02	21.964	1067.23
22.0048	1946.23	22.0048	1607.12	22.0048	1130.07
22.0457	1993.52	22.0457	1698.72	22.0457	1217.43
22.0865	2017.06	22.0865	1825.4	22.0865	1385.85
22.1274	2057.88	22.1274	2053.85	22.1274	1720.37
22.1682	2196.44	22.1682	2522.91	22.1682	2311.37
22.2091	2560.03	22.2091	3217.26	22.2091	2911.08
22.2499	3589.89	22.2499	3974.65	22.2499	3378.62
22.2907	5492.76	22.2907	4668.41	22.2907	3661.86
22.3316	7045.72	22.3316	5049.47	22.3316	3703.03
22.3724	7699.93	22.3724	5258.22	22.3724	3596.12
22.4133	7885.88	22.4133	5369.66	22.4133	3484.56
22.4541	7831.26	22.4541	5552.99	22.4541	3433.38
22.495	7105.77	22.495	5457.27	22.495	3452.55
22.5358	5179.51	22.5358	4814.16	22.5358	3512.75
22.5767	3530.27	22.5767	3963.34	22.5767	3560.9
22.6175	2636.28	22.6175	3152.7	22.6175	3399.37
22.6584	2196.13	22.6584	2448.07	22.6584	2903.43
22.6992	1950.39	22.6992	1961.03	22.6992	2222.87
22.7401	1792.16	22.7401	1668.1	22.7401	1651.21
22.7809	1681.66	22.7809	1486.94	22.7809	1343.51
22.8217	1604.3	22.8217	1384.85	22.8217	1185.51
22.8626	1567.96	22.8626	1330.54	22.8626	1102.93
22.9034	1580.12	22.9034	1314.3	22.9034	1090.45
22.9443	1635.75	22.9443	1332.24	22.9443	1035.98
22.9851	1745.25	22.9851	1331.94	22.9851	1014.41
23.026	1882.42	23.026	1327.76	23.026	985.058
23.0668	1986.6	23.0668	1329.57	23.0668	963.366
23.1077	2014.22	23.1077	1326.77	23.1077	985.619
23.1485	2003.75	23.1485	1325.44	23.1485	1006.82
23.1894	1936.15	23.1894	1311.99	23.1894	935.365
23.2302	1817.01	23.2302	1292.23	23.2302	936.477
23.271	1680.49	23.271	1267.23	23.271	938.809
23.3119	1564.54	23.3119	1238.79	23.3119	923.421
23.3527	1499.48	23.3527	1213.41	23.3527	912.312
23.3936	1490.64	23.3936	1199.01	23.3936	884.873
23.4344	1522.99	23.4344	1191.49	23.4344	867.59
23.4753	1559.41	23.4753	1185.8	23.4753	857.939
23.5161	1585.41	23.5161	1177.5	23.5161	851.358
23.557	1596.66	23.557	1169	23.557	850.17
23.5978	1587.88	23.5978	1162.13	23.5978	846.214
23.6387	1556.14	23.6387	1160.27	23.6387	845.864
23.6795	1499.45	23.6795	1159.13	23.6795	852.442
23.7204	1454.34	23.7204	1163.87	23.7204	857.005
23.7612	1450.5	23.7612	1172.84	23.7612	859.159
23.8021	1465.01	23.8021	1184.07	23.8021	863.344
23.8429	1493.77	23.8429	1197.58	23.8429	865.987
23.8837	1526.52	23.8837	1208.84	23.8837	863.482
23.9246	1560.2	23.9246	1218.05	23.9246	855.739
23.9654	1575.86	23.9654	1220.16	23.9654	855.781
24.0063	1572.63	24.0063	1217.85	24.0063	844.067
24.0471	1549.61	24.0471	1208.95	24.0471	835.95
24.088	1509.29	24.088	1189.83	24.088	828.12
24.1288	1464.66	24.1288	1165.98	24.1288	824.858
24.1697	1434.14	24.1697	1140.04	24.1697	816.548
24.2105	1428.05	24.2105	1111.49	24.2105	806.719
24.2514	1442.03	24.2514	1087.58	24.2514	795.99
24.2922	1461.73	24.2922	1065.22	24.2922	778.514
24.3331	1478.28	24.3331	1046.48	24.3331	762.108
24.3739	1475.69	24.3739	1036	24.3739	751.704
24.4147	1465.94	24.4147	1029.23	24.4147	744.426
24.4556	1445.17	24.4556	1028.66	24.4556	740.663
24.4964	1406.95	24.4964	1022.48	24.4964	735.893
24.5373	1369.76	24.5373	1020	24.5373	733.639
24.5781	1340.94	24.5781	1018.7	24.5781	732.922
24.619	1318.19	24.619	1013.65	24.619	732.244
24.6598	1306.99	24.6598	1009.92	24.6598	731.492
24.7007	1293.73	24.7007	1008.14	24.7007	728.359
24.7415	1287.13	24.7415	997.258	24.7415	727.748
24.7824	1278.21	24.7824	987.288	24.7824	720.699
24.8232	1275.95	24.8232	982.6	24.8232	712.692
24.864	1265.99	24.864	979.902	24.864	707.85
24.9049	1253.5	24.9049	985.727	24.9049	707.859
24.9458	1248.31	24.9458	995.717	24.9458	700.95
24.9866	1251.64	24.9866	1004.28	24.9866	696.311
25.0274	1251.48	25.0274	1009.56	25.0274	701.222
25.0683	1257.82	25.0683	1010.2	25.0683	700.405
25.1091	1263.16	25.1091	1009.89	25.1091	692.48
25.15	1265.79	25.15	1012.77	25.15	687.372
25.1908	1278.05	25.1908	1020.81	25.1908	687.203
25.2317	1289.27	25.2317	1009.46	25.2317	683.874
25.2725	1292.34	25.2725	998.285	25.2725	685.449
25.3134	1292	25.3134	993.326	25.3134	681.843
25.3542	1281.61	25.3542	981.977	25.3542	682.693
25.3951	1261.41	25.3951	973.31	25.3951	688.335

## Sheet: Fig. 2f
Seed (Solution)		Seed (Dried)
q/nm-1	Intensity/a.u.	q/nm-1	Intensity/a.u.
0.92817	25.386	0.92817	25.386
0.96901	26.9531	0.96901	26.9531
1.00986	25.6347	1.00986	25.6347
1.05071	24.3423	1.05071	24.3423
1.09155	22.9353	1.09155	22.9353
1.1324	21.7101	1.1324	21.7101
1.17324	23.1998	1.17324	23.1998
1.21409	22.4601	1.21409	22.4601
1.25494	20.9757	1.25494	20.9757
1.29578	19.8533	1.29578	19.8533
1.33663	20.3759	1.33663	20.3759
1.37747	21.2251	1.37747	21.2251
1.41832	20.2171	1.41832	20.2171
1.45917	20.4267	1.45917	20.4267
1.50001	20.2436	1.50001	20.2436
1.54086	18.9112	1.54086	18.9112
1.58171	19.66	1.58171	19.66
1.62255	18.6652	1.62255	18.6652
1.6634	18.3818	1.6634	18.3818
1.70424	18.4295	1.70424	18.4295
1.74509	18.1116	1.74509	18.1116
1.78594	19.6237	1.78594	19.6237
1.82678	19.9541	1.82678	19.9541
1.86763	20.9481	1.86763	20.9481
1.90848	21.2049	1.90848	21.2049
1.94932	21.82	1.94932	21.82
1.99017	21.8923	1.99017	21.8923
2.03101	21.5355	2.03101	21.5355
2.07186	23.2057	2.07186	23.2057
2.11271	22.4672	2.11271	22.4672
2.15355	22.3786	2.15355	22.3786
2.1944	22.811	2.1944	22.811
2.23525	24.6205	2.23525	24.6205
2.27609	23.3822	2.27609	23.3822
2.31694	22.9076	2.31694	22.9076
2.35778	23.031	2.35778	23.031
2.39863	23.5544	2.39863	23.5544
2.43948	24.3764	2.43948	24.3764
2.48032	23.6112	2.48032	23.6112
2.52117	24.073	2.52117	24.073
2.56202	24.5416	2.56202	24.5416
2.60286	24.8534	2.60286	24.8534
2.64371	24.2033	2.64371	24.2033
2.68455	24.2795	2.68455	24.2795
2.7254	25.2673	2.7254	25.2673
2.76625	25.0835	2.76625	25.0835
2.80709	25.6544	2.80709	25.6544
2.84794	25.5212	2.84794	25.5212
2.88878	24.6847	2.88878	24.6847
2.92963	25.8945	2.92963	25.8945
2.97048	25.8085	2.97048	25.8085
3.01132	25.6189	3.01132	25.6189
3.05217	28.3631	3.05217	28.3631
3.09302	35.3129	3.09302	35.3129
3.13386	42.8919	3.13386	42.8919
3.17471	49.4608	3.17471	49.4608
3.21555	56.5686	3.21555	56.5686
3.2564	63.7831	3.2564	63.7831
3.29725	69.9009	3.29725	69.9009
3.33809	79.3329	3.33809	79.3329
3.37894	89.1766	3.37894	89.1766
3.41979	101.142	3.41979	101.142
3.46063	136.232	3.46063	136.232
3.50148	209.232	3.50148	209.232
3.54232	337.853	3.54232	337.853
3.58317	500.045	3.58317	500.045
3.62402	669.63	3.62402	669.63
3.66486	837.22	3.66486	837.22
3.70571	1011.09	3.70571	1011.09
3.74656	1179.9	3.74656	1179.9
3.7874	1365.27	3.7874	1365.27
3.82825	1553.71	3.82825	1553.71
3.86909	1752.28	3.86909	1752.28
3.90994	1958.74	3.90994	1958.74
3.95079	2149.1	3.95079	2149.1
3.99163	2271.17	3.99163	2271.17
4.03248	2335.97	4.03248	2335.97
4.07333	2368.26	4.07333	2368.26
4.11417	2388.36	4.11417	2388.36
4.15502	2411.9	4.15502	2411.9
4.19586	2428.81	4.19586	2428.81
4.23671	2440.91	4.23671	2440.91
4.27756	2462.8	4.27756	2462.8
4.3184	2478.12	4.3184	2478.12
4.35925	2477.88	4.35925	2477.88
4.4001	2479.39	4.4001	2479.39
4.44094	2483.55	4.44094	2483.55
4.48179	2479.47	4.48179	2479.47
4.52263	2470.79	4.52263	2470.79
4.56348	2462.69	4.56348	2462.69
4.60433	2446.59	4.60433	2446.59
4.64517	2434.37	4.64517	2434.37
4.68602	2420.27	4.68602	2420.27
4.72686	2410.12	4.72686	2410.12
4.76771	2388.12	4.76771	2388.12
4.80856	2371.01	4.80856	2371.01
4.8494	2356.2	4.8494	2356.2
4.89025	2347.98	4.89025	2347.98
4.9311	2334.81	4.9311	2334.81
4.97194	2327.01	4.97194	2327.01
5.01279	2314.53	5.01279	2314.53
5.05364	2300.18	5.05364	2300.18
5.09448	2284.86	5.09448	2284.86
5.13533	2284.13	5.13533	2284.13
5.17617	2280.41	5.17617	2280.41
5.21702	2272.89	5.21702	2272.89
5.25787	2261.66	5.25787	2261.66
5.29871	2252.53	5.29871	2252.53
5.33956	2242.4	5.33956	2242.4
5.3804	2237.67	5.3804	2237.67
5.42125	2232.71	5.42125	2232.71
5.4621	2225.57	5.4621	2225.57
5.50294	2214.99	5.50294	2214.99
5.54379	2209.77	5.54379	2209.77
5.58464	2209.94	5.58464	2209.94
5.62548	2202.17	5.62548	2202.17
5.66633	2194.3	5.66633	2194.3
5.70717	2186.49	5.70717	2186.49
5.74802	2178.79	5.74802	2178.79
5.78887	2176.05	5.78887	2176.05
5.82971	2175.18	5.82971	2175.18
5.87056	2168.3	5.87056	2168.3
5.91141	2161.77	5.91141	2161.77
5.95225	2161.26	5.95225	2161.26
5.9931	2152.68	5.9931	2152.68
6.03394	2149.8	6.03394	2149.8
6.07479	2150.84	6.07479	2150.84
6.11564	2143.72	6.11564	2143.72
6.15648	2139.62	6.15648	2139.62
6.19733	2140.07	6.19733	2140.07
6.23818	2135.03	6.23818	2135.03
6.27902	2130.29	6.27902	2130.29
6.31987	2130.85	6.31987	2130.85
6.36071	2129.72	6.36071	2129.72
6.40156	2132.68	6.40156	2132.68
6.44241	2131.89	6.44241	2131.89
6.48325	2132.89	6.48325	2132.89
6.5241	2133.81	6.5241	2133.81
6.56495	2130.46	6.56495	2130.46
6.60579	2131.06	6.60579	2131.06
6.64664	2131.65	6.64664	2131.65
6.68748	2134.67	6.68748	2134.67
6.72833	2132.87	6.72833	2132.87
6.76918	2140.08	6.76918	2140.08
6.81002	2139.21	6.81002	2139.21
6.85087	2143.51	6.85087	2143.51
6.89172	2139.64	6.89172	2139.64
6.93256	2144.35	6.93256	2144.35
6.97341	2150.14	6.97341	2150.14
7.01425	2147.34	7.01425	2147.34
7.0551	2155.38	7.0551	2155.38
7.09595	2161.04	7.09595	2161.04
7.13679	2168.95	7.13679	2168.95
7.17764	2164.96	7.17764	2164.96
7.21848	2171.23	7.21848	2171.23
7.25933	2175.07	7.25933	2175.07
7.30018	2183.71	7.30018	2183.71
7.34102	2191.41	7.34102	2191.41
7.38187	2193.49	7.38187	2193.49
7.42272	2204.21	7.42272	2204.21
7.46356	2207.91	7.46356	2207.91
7.50441	2213.82	7.50441	2213.82
7.54525	2216.93	7.54525	2216.93
7.5861	2223.45	7.5861	2223.45
7.62695	2236.54	7.62695	2236.54
7.66779	2239.22	7.66779	2239.22
7.70864	2241.25	7.70864	2241.25
7.74949	2245.97	7.74949	2245.97
7.79033	2240.54	7.79033	2240.54
7.83118	2211.96	7.83118	2211.96
7.87202	2191.04	7.87202	2191.04
7.91287	2181.45	7.91287	2181.45
7.95372	2158.28	7.95372	2158.28
7.99456	2146.71	7.99456	2146.71
8.03541	2139.87	8.03541	2139.87
8.07625	2128.14	8.07625	2128.14
8.1171	2122.92	8.1171	2122.92
8.15795	2115.56	8.15795	2115.56
8.19879	2102.2	8.19879	2102.2
8.23964	2090.85	8.23964	2090.85
8.28049	2091.42	8.28049	2091.42
8.32133	2082.38	8.32133	2082.38
8.36218	2076.38	8.36218	2076.38
8.40302	2074.3	8.40302	2074.3
8.44387	2069.98	8.44387	2069.98
8.48472	2059.33	8.48472	2059.33
8.52556	2050.01	8.52556	2050.01
8.56641	2068.59	8.56641	2068.59
8.60726	2094.59	8.60726	2094.59
8.6481	2115.55	8.6481	2115.55
8.68895	2131.34	8.68895	2131.34
8.72979	2140.23	8.72979	2140.23
8.77064	2152.2	8.77064	2152.2
8.81149	2163.92	8.81149	2163.92
8.85233	2178.21	8.85233	2178.21
8.89318	2180.53	8.89318	2180.53
8.93403	2189.99	8.93403	2189.99
8.97487	2197.55	8.97487	2197.55
9.01572	2206.84	9.01572	2206.84
9.05656	2213.58	9.05656	2213.58
9.09741	2216.26	9.09741	2216.26
9.13826	2225.2	9.13826	2225.2
9.1791	2236.97	9.1791	2236.97
9.21995	2241.74	9.21995	2241.74
9.2608	2246.65	9.2608	2246.65
9.30164	2257.71	9.30164	2257.71
9.34249	2265.27	9.34249	2265.27
9.38333	2268.16	9.38333	2268.16
9.42418	2273.34	9.42418	2273.34
9.46503	2286.4	9.46503	2286.4
9.50587	2297.71	9.50587	2297.71
9.54672	2302.53	9.54672	2302.53
9.58757	2307.16	9.58757	2307.16
9.62841	2317.43	9.62841	2317.43
9.66926	2323.9	9.66926	2323.9
9.7101	2335.46	9.7101	2335.46
9.75095	2345.83	9.75095	2345.83
9.7918	2350.32	9.7918	2350.32
9.83264	2361.87	9.83264	2361.87
9.87349	2370.32	9.87349	2370.32
9.91434	2381.28	9.91434	2381.28
9.95518	2391.53	9.95518	2391.53
9.99603	2395.23	9.99603	2395.23
10.0369	2407.24	10.0369	2407.24
10.0777	2422.07	10.0777	2422.07
10.1186	2432.79	10.1186	2432.79
10.1594	2442.17	10.1594	2442.17
10.2003	2448.54	10.2003	2448.54
10.2411	2455.41	10.2411	2455.41
10.282	2462.05	10.282	2462.05
10.3228	2473.83	10.3228	2473.83
10.3636	2477.19	10.3636	2477.19
10.4045	2442.51	10.4045	2442.51
10.4453	2411.57	10.4453	2411.57
10.4862	2353.72	10.4862	2353.72
10.527	2318.24	10.527	2318.24
10.5679	2276.64	10.5679	2276.64
10.6087	2253.11	10.6087	2253.11
10.6496	2228.27	10.6496	2228.27
10.6904	2224.87	10.6904	2224.87
10.7313	2258.05	10.7313	2258.05
10.7721	2259.73	10.7721	2259.73
10.813	2258.96	10.813	2258.96
10.8538	2261.58	10.8538	2261.58
10.8947	2261.69	10.8947	2261.69
10.9355	2268.25	10.9355	2268.25
10.9763	2268.32	10.9763	2268.32
11.0172	2273.69	11.0172	2273.69
11.058	2280.62	11.058	2280.62
11.0989	2281.05	11.0989	2281.05
11.1397	2277.64	11.1397	2277.64
11.1806	2293.15	11.1806	2293.15
11.2214	2343.87	11.2214	2343.87
11.2623	2382	11.2623	2382
11.3031	2417.6	11.3031	2417.6
11.3439	2404.11	11.3439	2404.11
11.3848	2374.53	11.3848	2374.53
11.4256	2385.96	11.4256	2385.96
11.4665	2379.91	11.4665	2379.91
11.5073	2379.89	11.5073	2379.89
11.5482	2383.33	11.5482	2383.33
11.589	2376.82	11.589	2376.82
11.6299	2396.32	11.6299	2396.32
11.6707	2461.39	11.6707	2461.39
11.7116	2477.89	11.7116	2477.89
11.7524	2494.52	11.7524	2494.52
11.7933	2518.81	11.7933	2518.81
11.8341	2533.83	11.8341	2533.83
11.875	2559.27	11.875	2559.27
11.9158	2575.7	11.9158	2575.7
11.9566	2597.19	11.9566	2597.19
11.9975	2616.5	11.9975	2616.5
12.0383	2631.75	12.0383	2631.75
12.0792	2648.35	12.0792	2648.35
12.12	2659.87	12.12	2659.87
12.1609	2671.42	12.1609	2671.42
12.2017	2692.16	12.2017	2692.16
12.2426	2711.09	12.2426	2711.09
12.2834	2721.43	12.2834	2721.43
12.3243	2733.48	12.3243	2733.48
12.3651	2738.94	12.3651	2738.94
12.406	2754.76	12.406	2754.76
12.4468	2772.37	12.4468	2772.37
12.4877	2786.15	12.4877	2786.15
12.5285	2797.31	12.5285	2797.31
12.5693	2810.42	12.5693	2810.42
12.6102	2822.95	12.6102	2822.95
12.651	2836.94	12.651	2836.94
12.6919	2846.56	12.6919	2846.56
12.7327	2862.83	12.7327	2862.83
12.7736	2871.13	12.7736	2871.13
12.8144	2877.89	12.8144	2877.89
12.8553	2891.94	12.8553	2891.94
12.8961	2906.75	12.8961	2906.75
12.937	2928.99	12.937	2928.99
12.9778	2945.17	12.9778	2945.17
13.0186	2958.08	13.0186	2958.08
13.0595	2973.72	13.0595	2973.72
13.1003	2981.15	13.1003	2981.15
13.1412	2990.8	13.1412	2990.8
13.182	3009.22	13.182	3009.22
13.2229	3017.86	13.2229	3017.86
13.2637	3019.88	13.2637	3019.88
13.3046	3033.45	13.3046	3033.45
13.3454	3036.32	13.3454	3036.32
13.3863	3048.55	13.3863	3048.55
13.4271	3061.57	13.4271	3061.57
13.468	3070.23	13.468	3070.23
13.5088	3075.26	13.5088	3075.26
13.5496	3085.12	13.5496	3085.12
13.5905	3089.74	13.5905	3089.74
13.6313	3103.49	13.6313	3103.49
13.6722	3123.12	13.6722	3123.12
13.713	3139.32	13.713	3139.32
13.7539	3152.74	13.7539	3152.74
13.7947	3168.51	13.7947	3168.51
13.8356	3180.16	13.8356	3180.16
13.8764	3191.71	13.8764	3191.71
13.9173	3197.94	13.9173	3197.94
13.9581	3261.76	13.9581	3261.76
13.999	3239.65	13.999	3239.65
14.0398	3237.9	14.0398	3237.9
14.0807	3241.22	14.0807	3241.22
14.1215	3246.6	14.1215	3246.6
14.1623	3253.7	14.1623	3253.7
14.2032	3261.03	14.2032	3261.03
14.244	3273.44	14.244	3273.44
14.2849	3282.14	14.2849	3282.14
14.3257	3298.55	14.3257	3298.55
14.3666	3311.32	14.3666	3311.32
14.4074	3328.61	14.4074	3328.61
14.4483	3342.88	14.4483	3342.88
14.4891	3357.67	14.4891	3357.67
14.53	3368.91	14.53	3368.91
14.5708	3381.9	14.5708	3381.9
14.6116	3408.26	14.6116	3408.26
14.6525	3423.22	14.6525	3423.22
14.6933	3439.11	14.6933	3439.11
14.7342	3460.77	14.7342	3460.77
14.775	3474.74	14.775	3474.74
14.8159	3491.73	14.8159	3491.73
14.8567	3507.18	14.8567	3507.18
14.8976	3520.74	14.8976	3520.74
14.9384	3541.48	14.9384	3541.48
14.9793	3553.63	14.9793	3553.63
15.0201	3579.66	15.0201	3579.66
15.061	3587.36	15.061	3587.36
15.1018	3597.66	15.1018	3597.66
15.1426	3620.15	15.1426	3620.15
15.1835	3625.41	15.1835	3625.41
15.2243	3657.14	15.2243	3657.14
15.2652	3677.57	15.2652	3677.57
15.306	3691.05	15.306	3691.05
15.3469	3724.68	15.3469	3724.68
15.3877	3742.21	15.3877	3742.21
15.4286	3766.54	15.4286	3766.54
15.4694	3787.5	15.4694	3787.5
15.5103	3808.32	15.5103	3808.32
15.5511	3832.28	15.5511	3832.28
15.592	3851.73	15.592	3851.73
15.6328	3875.58	15.6328	3875.58
15.6737	3896.56	15.6737	3896.56
15.7145	3909.19	15.7145	3909.19
15.7553	3924.13	15.7553	3924.13
15.7962	3940.95	15.7962	3940.95
15.837	3961.41	15.837	3961.41
15.8779	3985.33	15.8779	3985.33
15.9187	4008.73	15.9187	4008.73
15.9596	4032.51	15.9596	4032.51
16.0004	4061.12	16.0004	4061.12
16.0413	4087.77	16.0413	4087.77
16.0821	4110.12	16.0821	4110.12
16.123	4128.73	16.123	4128.73
16.1638	4154.96	16.1638	4154.96
16.2047	4181.02	16.2047	4181.02
16.2455	4206.89	16.2455	4206.89
16.2863	4241.46	16.2863	4241.46
16.3272	4259.79	16.3272	4259.79
16.368	4286.7	16.368	4286.7
16.4089	4315.19	16.4089	4315.19
16.4497	4336.92	16.4497	4336.92
16.4906	4372.18	16.4906	4372.18
16.5314	4399.5	16.5314	4399.5
16.5723	4429.13	16.5723	4429.13
16.6131	4459.18	16.6131	4459.18
16.654	4483.17	16.654	4483.17
16.6948	4508.25	16.6948	4508.25
16.7356	4536.68	16.7356	4536.68
16.7765	4520.69	16.7765	4520.69
16.8174	4492.86	16.8174	4492.86
16.8582	4489.94	16.8582	4489.94
16.899	4481.87	16.899	4481.87
16.9399	4477.94	16.9399	4477.94
16.9807	4487.37	16.9807	4487.37
17.0216	4492.82	17.0216	4492.82
17.0624	4496.45	17.0624	4496.45
17.1033	4506.18	17.1033	4506.18
17.1441	4519.32	17.1441	4519.32
17.185	4527.99	17.185	4527.99
17.2258	4546.26	17.2258	4546.26
17.2667	4559.49	17.2667	4559.49
17.3075	4568.82	17.3075	4568.82
17.3483	4584.68	17.3483	4584.68
17.3892	4595.01	17.3892	4595.01
17.43	4634.68	17.43	4634.68
17.4709	4713.37	17.4709	4713.37
17.5117	4782.74	17.5117	4782.74
17.5526	4838.01	17.5526	4838.01
17.5934	4891.02	17.5934	4891.02
17.6343	4939.81	17.6343	4939.81
17.6751	4992.21	17.6751	4992.21
17.716	5033.7	17.716	5033.7
17.7568	5067.8	17.7568	5067.8
17.7977	5118.88	17.7977	5118.88
17.8385	5158.95	17.8385	5158.95
17.8793	5201.66	17.8793	5201.66
17.9202	5234.46	17.9202	5234.46
17.961	5271.52	17.961	5271.52
18.0019	5309.32	18.0019	5309.32
18.0427	5351.95	18.0427	5351.95
18.0836	5385.97	18.0836	5385.97
18.1244	5422.87	18.1244	5422.87
18.1653	5452.47	18.1653	5452.47
18.2061	5491.01	18.2061	5491.01
18.247	5521	18.247	5521
18.2878	5554.76	18.2878	5554.76
18.3287	5579.73	18.3287	5579.73
18.3695	5615.87	18.3695	5615.87
18.4104	5648.76	18.4104	5648.76
18.4512	5680.08	18.4512	5680.08
18.492	5704.34	18.492	5704.34
18.5329	5727.95	18.5329	5727.95
18.5737	5757.91	18.5737	5757.91
18.6146	5785.4	18.6146	5785.4
18.6554	5812.08	18.6554	5812.08
18.6963	5841.43	18.6963	5841.43
18.7371	5857.97	18.7371	5857.97
18.778	5888.41	18.778	5888.41
18.8188	5913.64	18.8188	5913.64
18.8597	5927.8	18.8597	5927.8
18.9005	5959.53	18.9005	5959.53
18.9413	5983.65	18.9413	5983.65
18.9822	5996.03	18.9822	5996.03
19.023	6009.44	19.023	6009.44
19.0639	6025.3	19.0639	6025.3
19.1047	6039.17	19.1047	6039.17
19.1456	6033.03	19.1456	6033.03
19.1864	5945.2	19.1864	5945.2
19.2273	5906.98	19.2273	5906.98
19.2681	5872.46	19.2681	5872.46
19.309	5846.41	19.309	5846.41
19.3498	5828.27	19.3498	5828.27
19.3907	5820.21	19.3907	5820.21
19.4315	5806.93	19.4315	5806.93
19.4723	5795.16	19.4723	5795.16
19.5132	5775.37	19.5132	5775.37
19.554	5761.2	19.554	5761.2
19.5949	5752.48	19.5949	5752.48
19.6357	5732.74	19.6357	5732.74
19.6766	5728.33	19.6766	5728.33
19.7174	5707.85	19.7174	5707.85
19.7583	5695.35	19.7583	5695.35
19.7991	5719.47	19.7991	5719.47
19.84	5822.18	19.84	5822.18
19.8808	5863.7	19.8808	5863.7
19.9217	5888.77	19.9217	5888.77
19.9625	5906.05	19.9625	5906.05
20.0034	5926	20.0034	5926
20.0442	5933.5	20.0442	5933.5
20.085	5947.24	20.085	5947.24
20.1259	5958.24	20.1259	5958.24
20.1667	5964.86	20.1667	5964.86
20.2076	5966.57	20.2076	5966.57
20.2484	5969.63	20.2484	5969.63
20.2893	5977.27	20.2893	5977.27
20.3301	5972.44	20.3301	5972.44
20.371	5967.31	20.371	5967.31
20.4118	5953.07	20.4118	5953.07
20.4527	5960.07	20.4527	5960.07
20.4935	5952.49	20.4935	5952.49
20.5343	5946.49	20.5343	5946.49
20.5752	5948.78	20.5752	5948.78
20.6161	5938.51	20.6161	5938.51
20.6569	5929.56	20.6569	5929.56
20.6977	5921.63	20.6977	5921.63
20.7386	5914.08	20.7386	5914.08
20.7794	5906.58	20.7794	5906.58
20.8203	5896.92	20.8203	5896.92
20.8611	5891.56	20.8611	5891.56
20.902	5880.05	20.902	5880.05
20.9428	5872.73	20.9428	5872.73
20.9837	5862.26	20.9837	5862.26
21.0245	5852.51	21.0245	5852.51
21.0653	5845.77	21.0653	5845.77
21.1062	5823.97	21.1062	5823.97
21.1471	5819.02	21.1471	5819.02
21.1879	5801.56	21.1879	5801.56
21.2287	5785.39	21.2287	5785.39
21.2696	5765.49	21.2696	5765.49
21.3104	5758.21	21.3104	5758.21
21.3513	5750.27	21.3513	5750.27
21.3921	5740.58	21.3921	5740.58
21.433	5729.75	21.433	5729.75
21.4738	5718.77	21.4738	5718.77
21.5147	5698.98	21.5147	5698.98
21.5555	5686.89	21.5555	5686.89
21.5964	5665.84	21.5964	5665.84
21.6372	5649.3	21.6372	5649.3
21.678	5633.57	21.678	5633.57
21.7189	5624.23	21.7189	5624.23
21.7597	5609.25	21.7597	5609.25
21.8006	5595.32	21.8006	5595.32
21.8414	5581.34	21.8414	5581.34
21.8823	5566.17	21.8823	5566.17
21.9231	5536.18	21.9231	5536.18
21.964	5508.76	21.964	5508.76
22.0048	5492.84	22.0048	5492.84
22.0457	5480.23	22.0457	5480.23
22.0865	5461.21	22.0865	5461.21
22.1274	5445.82	22.1274	5445.82
22.1682	5423.3	22.1682	5423.3
22.2091	5405.3	22.2091	5405.3
22.2499	5389.1	22.2499	5389.1
22.2907	5362.94	22.2907	5362.94
22.3316	5338.85	22.3316	5338.85
22.3724	5320.53	22.3724	5320.53
22.4133	5303.06	22.4133	5303.06
22.4541	5284.77	22.4541	5284.77
22.495	5265.97	22.495	5265.97
22.5358	5246.93	22.5358	5246.93
22.5767	5232.42	22.5767	5232.42
22.6175	5206.74	22.6175	5206.74
22.6584	5185.24	22.6584	5185.24
22.6992	5172.96	22.6992	5172.96
22.7401	5154	22.7401	5154
22.7809	5139.86	22.7809	5139.86
22.8217	5119.15	22.8217	5119.15
22.8626	5098.35	22.8626	5098.35
22.9034	5087.34	22.9034	5087.34
22.9443	5066.58	22.9443	5066.58
22.9851	5049.75	22.9851	5049.75
23.026	5038.14	23.026	5038.14
23.0668	5020.02	23.0668	5020.02
23.1077	4998.15	23.1077	4998.15
23.1485	4989.64	23.1485	4989.64
23.1894	4968.44	23.1894	4968.44
23.2302	4950.32	23.2302	4950.32
23.271	4943.65	23.271	4943.65
23.3119	4918.13	23.3119	4918.13
23.3527	4909.76	23.3527	4909.76
23.3936	4888.21	23.3936	4888.21
23.4344	4865.37	23.4344	4865.37
23.4753	4857.41	23.4753	4857.41
23.5161	4839.56	23.5161	4839.56
23.557	4830.32	23.557	4830.32
23.5978	4818.26	23.5978	4818.26
23.6387	4801.78	23.6387	4801.78
23.6795	4781.98	23.6795	4781.98
23.7204	4769.2	23.7204	4769.2
23.7612	4754.2	23.7612	4754.2
23.8021	4741.35	23.8021	4741.35
23.8429	4728.13	23.8429	4728.13
23.8837	4718.75	23.8837	4718.75
23.9246	4704.6	23.9246	4704.6
23.9654	4689.78	23.9654	4689.78
24.0063	4675.35	24.0063	4675.35
24.0471	4656.65	24.0471	4656.65
24.088	4643.16	24.088	4643.16
24.1288	4632.95	24.1288	4632.95
24.1697	4621.46	24.1697	4621.46
24.2105	4605.92	24.2105	4605.92
24.2514	4593.91	24.2514	4593.91
24.2922	4588.14	24.2922	4588.14
24.3331	4575.72	24.3331	4575.72
24.3739	4562.58	24.3739	4562.58
24.4147	4550.06	24.4147	4550.06
24.4556	4535.91	24.4556	4535.91
24.4964	4530.93	24.4964	4530.93
24.5373	4520.52	24.5373	4520.52
24.5781	4508.68	24.5781	4508.68
24.619	4490.23	24.619	4490.23
24.6598	4427.69	24.6598	4427.69
24.7007	4373.7	24.7007	4373.7
24.7415	4337	24.7415	4337
24.7824	4300.33	24.7824	4300.33
24.8232	4268.2	24.8232	4268.2
24.864	4235.5	24.864	4235.5
24.9049	4203.36	24.9049	4203.36
24.9458	4181.64	24.9458	4181.64
24.9866	4157.38	24.9866	4157.38
25.0274	4127.64	25.0274	4127.64
25.0683	4108.6	25.0683	4108.6
25.1091	4086.12	25.1091	4086.12
25.15	4070.35	25.15	4070.35
25.1908	4048.86	25.1908	4048.86
25.2317	4066.29	25.2317	4066.29
25.2725	4104.97	25.2725	4104.97
25.3134	4116.94	25.3134	4116.94
25.3542	4120.57	25.3542	4120.57
25.3951	4128.01	25.3951	4128.01

## Sheet: Fig. 3f
X/σ	cos(φ)
0.12133	1
0.27739	1
0.97109	0.93019
0.97109	-0.86107
1.28321	0.7647
1.43927	-0.82213
2.21957	0.7939
2.21957	0.69655
2.21957	-0.59822
2.53169	0.80364
2.68775	0.80364
2.84381	0.56999
2.99987	-0.70531
3.312	-0.47167
3.312	0.53105
3.62412	0.50185
3.78018	-0.42299
3.93624	0.63814
3.93624	0.38503
4.0923	0.38503
4.24836	0.29741
4.40442	0.57973
4.40442	-0.71504
4.56048	-0.61769
5.02866	-0.39378
5.34078	-0.36458
5.49684	0.12218
5.49684	-0.10173
5.6529	-0.30617
5.6529	0.21953
5.80896	0.11244
5.96502	-0.25749
6.12108	-0.06279
6.27714	0.31688
6.27714	-0.26723
6.4332	-0.13094
6.4332	-0.17961
6.58926	0.17085
6.58926	0.22926
7.05745	-0.22829
7.21351	0.25847
20.4786	-0.81239
23.912	0.7647
16.5771	0.27794
10.8029	-0.01411
21.8832	-0.55928
16.4211	0.18059
8.77411	0.63814
24.5362	0.05403
12.2074	-0.2867
24.5362	-0.80266
10.6468	0.5992
20.9468	-0.85133
18.1377	0.57973
17.3574	0.39476
26.8771	-0.19908
9.55441	-0.2867
10.3347	0.12218
23.1317	0.87178
8.93017	0.02483
24.5362	0.87178
12.8317	-0.36458
13.2999	0.38503
11.8953	-0.61769
23.1317	-1
19.8544	-0.6761
25.0044	-0.96816
24.8483	-0.73451
10.1786	-0.02385
15.7968	-0.90975
21.415	0.20006
12.8317	-0.98763
19.0741	0.50185
18.1377	0.11244
8.77411	-0.69557
15.4847	-0.05306
17.8256	-0.49114
21.2589	-0.91948
23.4438	-0.90001
11.115	-0.71504
12.5196	-0.53008
13.4559	-0.66637
25.9408	0.9594
17.3574	-1
18.762	-0.01411
16.8893	-0.97789
10.959	0.28767
25.1605	-0.26723
24.6923	0.69655
23.5998	-0.35484
7.52563	-0.86107
27.0332	0.85231
7.83775	-0.56902
22.8195	0.78417
15.4847	-0.49114
18.2938	0.29741
25.6286	-0.76372
11.5832	-0.60796
22.0392	0.58946
8.93017	0.69655
13.9241	1
18.918	0.75496
14.8605	-0.71504
23.912	-0.96816
25.1605	-0.59822
14.0802	-0.14067
22.0392	0.08324
20.6347	-0.80266
26.0968	-1
7.83775	-0.79292
23.5998	0.82311
13.768	0.71602
19.3862	-0.14067
20.3226	0.56026
10.959	-0.79292
20.6347	-0.06279
14.5483	-0.97789
22.9756	-0.21855
8.46199	-0.4522
11.8953	0.24873
15.0165	-0.25749
15.7968	-0.35484
16.109	0.21953
9.86653	0.22926
8.46199	-0.80266
21.7271	-0.07253
10.4908	-0.40352
9.39835	-0.50087
9.71047	0.20979
9.24229	-0.83186
10.3347	0.88152
19.8544	-0.54955
19.5423	0.27794
26.565	-0.33537
15.3286	-0.90975
20.0105	0.03456
16.109	0.37529
21.415	-0.29643
9.39835	0.71602
7.99381	-0.73451
21.1029	-0.6469
9.08623	-0.86107
27.3453	-0.22829
27.5014	0.239
27.6574	0.32661
27.6574	0.14165
27.8135	0.41423
28.2817	-0.26723
28.4377	0.49211
28.5938	0.48238
29.062	-0.58849
29.218	-0.51061
29.218	0.4045
29.218	0.53105
29.3741	-0.4814
29.6862	-0.57875
30.1544	0.35582
30.1544	-0.65663
30.1544	-0.53008
30.3104	0.38503
30.3104	0.57973
30.6226	0.42397
30.7786	0.83284
30.7786	-0.60796
30.9347	0.72575
31.2468	-0.71504
31.2468	-0.69557
31.4029	-0.86107
31.4029	0.64787
31.4029	0.66734
31.5589	0.56999
31.715	-0.69557
32.0271	-0.59822
32.1832	-0.81239
32.3392	0.84258
32.6514	-0.72478
32.8074	0.66734
32.9635	-0.83186
33.2756	0.74522
33.5877	0.84258
33.8998	0.83284
34.0559	-0.90975
34.368	0.96913
35.1483	0.91072
35.3044	0.82311
35.4604	-0.97789
35.4604	-0.98763
35.6165	0.82311
35.7726	-0.96816
35.9286	0.97887
36.3968	0.94966
36.5529	-1
36.865	-0.97789

## Sheet: Fig. 3g
X/σ	cos(φ)
0.12133	1
0.27739	1
0.97109	0.93019
0.97109	-0.86107
1.28321	0.7647
1.43927	-0.82213
2.21957	0.7939
2.21957	0.69655
2.21957	-0.59822
2.53169	0.80364
2.68775	0.80364
2.84381	0.56999
2.99987	-0.70531
3.312	-0.47167
3.312	0.53105
3.62412	0.50185
3.78018	-0.42299
3.93624	0.63814
3.93624	0.38503
4.0923	0.38503
4.24836	0.29741
4.40442	0.57973
4.40442	-0.71504
4.56048	-0.61769
5.02866	-0.39378
5.34078	-0.36458
5.49684	0.12218
5.49684	-0.10173
5.6529	-0.30617
5.6529	0.21953
5.80896	0.11244
5.96502	-0.25749
6.12108	-0.06279
6.27714	0.31688
6.27714	-0.26723
6.4332	-0.13094
6.4332	-0.17961
6.58926	0.17085
6.58926	0.22926
7.05745	-0.22829
7.21351	0.25847
20.4786	0.27794
23.912	0.20006
16.5771	-0.51411
10.8029	-0.2867
21.8832	0.41244
16.4211	-0.44067
8.77411	0.24873
24.5362	0.02483
12.2074	0.18059
24.5362	-0.21855
10.6468	0.22926
20.9468	0.60979
18.1377	-0.54067
17.3574	-0.35484
26.8771	-0.2867
9.55441	-0.25749
10.3347	-0.29643
23.1317	-0.53008
8.93017	0.38503
24.5362	-0.66372
12.8317	-0.36458
13.2999	-0.54955
11.8953	0.63814
23.1317	-0.6761
19.8544	0.56026
25.0044	0.57973
24.8483	0.69655
10.1786	-0.59822
15.7968	0.61602
21.415	-0.80266
12.8317	-0.66637
19.0741	-0.73451
18.1377	0.7647
8.77411	-0.51504
15.4847	-0.71504
17.8256	-0.81239
21.2589	-0.79292
23.4438	-0.55133
11.115	-0.6816
12.5196	0.58417
13.4559	0.68152
25.9408	-0.59292
17.3574	-0.80266
18.762	-1
16.8893	-0.86107
10.959	0.594
25.1605	-0.6107
24.6923	-0.50001
23.5998	-0.58
7.52563	-0.7789
27.0332	-0.37789
7.83775	-0.83186
22.8195	-0.70975
15.4847	1
18.2938	0.85231
25.6286	-0.6816
11.5832	-0.65
22.0392	0.67178
8.93017	-0.60266
13.9241	-0.71948
18.918	-0.98763
14.8605	0.62311
23.912	0.57178
25.1605	0.55496
14.0802	-0.80975
22.0392	-0.69557
20.6347	0.71602
26.0968	-0.61769
7.83775	0.69655
23.5998	-0.56902
13.768	0.58946
19.3862	0.50185
20.3226	0.5992
10.959	-0.73451
20.6347	-0.50087
14.5483	-0.55928
22.9756	-0.49114
8.46199	-0.60796
11.8953	-0.33537
15.0165	-0.49114
15.7968	-0.4522
16.109	-0.6469
9.86653	0.27794
8.46199	-0.40352
21.7271	-0.56723
10.4908	-0.35484
9.39835	0.37529
9.71047	-0.49908
9.24229	0.39741
10.3347	-0.45306
19.8544	0.39476
19.5423	0.48324
26.565	-0.01411
15.3286	0.52218
20.0105	-0.47253
16.109	0.43456
21.415	-0.32385
9.39835	0.21953
7.99381	-0.06279
21.1029	0.28767
9.08623	0.05403
27.3453	-0.22829
27.5014	0.239
27.6574	0.32661
27.6574	0.14165
27.8135	0.41423
28.2817	-0.26723
28.4377	0.49211
28.5938	0.48238
29.062	-0.58849
29.218	-0.51061
29.218	0.4045
29.218	0.53105
29.3741	-0.4814
29.6862	-0.57875
30.1544	0.35582
30.1544	-0.65663
30.1544	-0.53008
30.3104	0.38503
30.3104	0.57973
30.6226	0.42397
30.7786	0.83284
30.7786	-0.60796
30.9347	0.72575
31.2468	-0.71504
31.2468	-0.69557
31.4029	-0.86107
31.4029	0.64787
31.4029	0.66734
31.5589	0.56999
31.715	-0.69557
32.0271	-0.59822
32.1832	-0.81239
32.3392	0.84258
32.6514	-0.72478
32.8074	0.66734
32.9635	-0.83186
33.2756	0.74522
33.5877	0.84258
33.8998	0.83284
34.0559	-0.90975
34.368	0.96913
35.1483	0.91072
35.3044	0.82311
35.4604	-0.97789
35.4604	-0.98763
35.6165	0.82311
35.7726	-0.96816
35.9286	0.97887
36.3968	0.94966
36.5529	-1
36.865	-0.97789

[truncated: 29 more sheets: Fig. 3h, Fig. 4a, Fig. 4b, Fig. 4c, Fig. 4d, Fig. 5a, Fig. 5b, Fig. 5c, Fig. 5d, Supplementary Figure 1a, Supplementary Figure 1b, Supplementary Figure 3, Supplementary Figure 4, Supplementary Figure 7c, Supplementary Figure 7d, Supplementary Figure 9d, Supplementary Figure 10a, Supplementary Figure 11, Supplementary Figure 12, Supplementary Figure 13a …]
